# Supplementary material for: Become Competent within One Day in Generating Boxplots and Violin Plots for a Novice without Prior R Experience
Source: Methods Protoc. 2020 Sep 23;3(4):64. doi: 10.3390/mps3040064 (PMC7712237; doi:10.3390/mps3040064)
Supplement: Supplementary file 1 [file mps-03-00064-s001.xlsx]

## Sheet: esc2xhigh310tf
ensembl	baseMean	log2FoldChange	lfcSE	stat	pvalue	padj	external_gene.x	description	chromosome_name	start_position	end_position	strand	fibroblast_1	fibroblast_2	fibroblast_3	fibroblast_4	ESC1	ESC2	ESC3	Fibroblast_mean	ESC_mean	ESC/Fibroblasts	Fibroblast/ESC
ENSG00000101544	1406.86	1.83588	0.36319	5.05488	4.31e-07	2.07e-06	ADNP2	ADNP homeobox 2 [Source:HGNC Symbol;Acc:HGNC:23803]	18	80109031	80147523	1	611.184	480.994	598.906	739.922	2558.93	1834.28	2117.39	607.752	2170.2	3.57086	0.280044
ENSG00000153207	3160.7	1.20536	0.21991	5.48117	4.23e-08	2.31e-07	AHCTF1	AT-hook containing transcription factor 1 [Source:HGNC Symbol;Acc:HGNC:24618]	1	246839098	246931967	-1	1471.18	2054.92	1785.35	1490.07	3400.18	4382.03	3972.36	1700.38	3918.19	2.3043	0.433971
ENSG00000011243	2418.07	1.12368	0.314874	3.56866	0.00035881	0.00113328	AKAP8L	A-kinase anchoring protein 8 like [Source:HGNC Symbol;Acc:HGNC:29857]	19	15380048	15419141	-1	1702.2	2151.15	1662.62	1789.66	4225.33	5188.68	2526.92	1826.41	3980.31	2.17931	0.458861
ENSG00000189079	1122.43	1.4992	0.233671	6.41586	1.4e-10	9.89e-10	ARID2	AT-rich interaction domain 2 [Source:HGNC Symbol;Acc:HGNC:18037]	12	45729665	45908040	1	927.491	1057.23	812.834	869.439	3143.77	2306.87	2312.03	916.749	2587.55	2.82253	0.354292
ENSG00000179361	1365.13	5.38076	0.277286	19.4051	6.99e-84	1.78e-81	ARID3B	AT-rich interaction domain 3B [Source:HGNC Symbol;Acc:HGNC:14350]	15	74541177	74598131	1	161.794	246.555	221.146	224.792	8833.02	9488.52	8330.21	213.572	8883.92	41.5968	0.0240403
ENSG00000162772	1355.64	3.5745	0.978487	3.65308	0.000259109	0.000840085	ATF3	activating transcription factor 3 [Source:HGNC Symbol;Acc:HGNC:785]	1	212565334	212620777	1	90.5443	102.248	81.8323	154.683	1572.76	1457.43	807.619	107.327	1279.27	11.9194	0.0838969
ENSG00000119866	422.522	3.91589	0.384298	10.1897	2.2e-24	4.38e-23	BCL11A	B cell CLL/lymphoma 11A [Source:HGNC Symbol;Acc:HGNC:13221]	2	60450520	60555154	-1	77.1721	201.501	102.269	82.1267	2136.74	1969.25	1008.11	115.767	1704.7	14.7252	0.0679106
ENSG00000127152	28.6893	7.28896	0.76092	9.57915	9.79e-22	1.64e-20	BCL11B	B cell CLL/lymphoma 11B [Source:HGNC Symbol;Acc:HGNC:13222]	14	99169287	99271524	-1	0	4.36752	0.995198	0.902399	244.328	222.58	181.997	1.56628	216.302	138.099	0.00724117
ENSG00000161940	42.0959	6.94415	1.06584	6.5152	7.26e-11	5.26e-10	BCL6B	B cell CLL/lymphoma 6B [Source:HGNC Symbol;Acc:HGNC:1002]	17	7023020	7030290	1	0.89348	3.75744	0.798003	0.729502	176.848	280.691	68.7934	1.54461	175.444	113.585	0.00880398
ENSG00000171634	4938.27	1.76443	0.144342	12.2239	2.32e-34	7.92e-33	BPTF	bromodomain PHD finger transcription factor [Source:HGNC Symbol;Acc:HGNC:3581]	17	67825524	67984378	1	3648.44	3063.32	3628.16	3114.11	12081.6	9781.77	12422.4	3363.51	11428.6	3.39781	0.294307
ENSG00000130940	78.9104	4.65796	0.650162	7.1643	7.82e-13	6.76e-12	CASZ1	castor zinc finger 1 [Source:HGNC Symbol;Acc:HGNC:26002]	1	10636604	10796650	-1	8.34245	3.33955	23.4796	20.294	439.215	392.885	137.227	13.8639	323.109	23.3058	0.0429078
ENSG00000173894	854.85	4.5499	0.251335	18.1029	3.02e-73	5.38e-71	CBX2	chromobox 2 [Source:HGNC Symbol;Acc:HGNC:1552]	17	79778132	79787983	1	161.513	348.947	214.254	174.138	5983.25	4216.35	5524.31	224.713	5241.31	23.3244	0.0428735
ENSG00000153879	1221.21	1.49094	0.464463	3.21002	0.00132725	0.00377665	CEBPG	CCAAT enhancer binding protein gamma [Source:HGNC Symbol;Acc:HGNC:1837]	19	33373330	33382686	1	616.46	622.339	847.823	1212.3	2563.95	2427.75	1964.97	824.73	2318.89	2.8117	0.355657
ENSG00000115816	2606.23	2.28508	0.353995	6.45512	1.08e-10	7.71e-10	CEBPZ	CCAAT enhancer binding protein zeta [Source:HGNC Symbol;Acc:HGNC:24218]	2	37201612	37231713	-1	1142.66	2387.25	1457.09	1135.42	6413.29	10112.8	5828.23	1530.6	7451.45	4.86831	0.20541
ENSG00000106554	2394.39	1.77991	0.311528	5.71347	1.11e-08	6.45e-08	CHCHD3	coiled-coil-helix-coiled-coil-helix domain containing 3 [Source:HGNC Symbol;Acc:HGNC:21906]	7	132784868	133082088	-1	1868.58	2528.74	1525.13	1533.44	8136.08	7380.36	3683.01	1863.97	6399.82	3.43343	0.291254
ENSG00000143578	307.656	1.28374	0.248648	5.16291	2.43e-07	1.21e-06	CREB3L4	cAMP responsive element binding protein 3 like 4 [Source:HGNC Symbol;Acc:HGNC:18854]	1	153967534	153974363	1	312.786	413.438	312.277	213.732	791.533	883.013	607.983	313.058	760.843	2.43036	0.411462
ENSG00000102974	2078.15	1.55732	0.149818	10.3948	2.62e-25	5.46e-24	CTCF	CCCTC-binding factor [Source:HGNC Symbol;Acc:HGNC:13723]	16	67562407	67639185	1	1732.54	2171.78	1815.08	1450.86	6288.71	4654.38	4854.01	1792.56	5265.7	2.93752	0.340423
ENSG00000111249	45.4713	8.78723	0.954326	9.20779	3.33e-20	5.02e-19	CUX2	cut like homeobox 2 [Source:HGNC Symbol;Acc:HGNC:19347]	12	111034024	111350554	1	0	1.56362	1.0319	0.921456	393.791	345.003	376.297	0.879244	371.697	422.746	0.00236549
ENSG00000171604	1556.02	1.40188	0.227	6.17569	6.59e-10	4.39e-09	CXXC5	CXXC finger protein 5 [Source:HGNC Symbol;Acc:HGNC:26943]	5	139647299	139683882	1	854.644	962.944	1284.56	1018.7	2359.57	2680.19	3127.99	1030.21	2722.58	2.64274	0.378395
ENSG00000176399	27.7835	7.06161	0.869092	8.12527	4.46e-16	5.05e-15	DMRTA1	DMRT like family A1 [Source:HGNC Symbol;Acc:HGNC:13826]	9	22446841	22455740	1	2.22792	1.44843	0.999729	0.934019	162.928	240.403	148.956	1.40252	184.096	131.26	0.00761845
ENSG00000130816	4192.39	1.26403	0.182244	6.93594	4.04e-12	3.27e-11	DNMT1	DNA methyltransferase 1 [Source:HGNC Symbol;Acc:HGNC:2976]	19	10133345	10231286	-1	2924.49	4602.98	3759.01	3016.89	9721.87	7576.74	8454.76	3575.84	8584.46	2.40068	0.416549
ENSG00000104885	2094.77	1.921	0.301688	6.36749	1.92e-10	1.34e-09	DOT1L	DOT1 like histone lysine methyltransferase [Source:HGNC Symbol;Acc:HGNC:24948]	19	2164149	2232578	1	873.89	962.353	1617.11	1400.92	3672.17	3093.03	7025.94	1213.57	4597.05	3.78804	0.263989
ENSG00000011332	157.843	2.19515	0.317987	6.90328	5.08e-12	4.08e-11	DPF1	double PHD fingers 1 [Source:HGNC Symbol;Acc:HGNC:20225]	19	38211006	38229714	-1	65.3527	117.148	116.234	52.9496	489.639	223.078	491.088	87.9211	401.268	4.56396	0.219108
ENSG00000101412	543.875	2.18324	0.501792	4.35088	1.36e-05	5.37e-05	E2F1	E2F transcription factor 1 [Source:HGNC Symbol;Acc:HGNC:3113]	20	33675683	33686404	-1	134.298	901.347	226.795	174.942	1731.26	1482.78	1669.01	359.346	1627.69	4.52958	0.220771
ENSG00000112242	1362.38	1.45202	0.193647	7.49827	6.47e-14	6.12e-13	E2F3	E2F transcription factor 3 [Source:HGNC Symbol;Acc:HGNC:3115]	6	20401906	20493715	1	802.08	658.639	934.727	1221.35	2219.79	2148.6	3061.04	904.199	2476.48	2.73886	0.365115
ENSG00000133740	667.568	3.81777	0.30603	12.4752	1.02e-35	3.71e-34	E2F5	E2F transcription factor 5 [Source:HGNC Symbol;Acc:HGNC:3119]	8	85177225	85217158	1	211.475	221.269	182.63	188.531	3076.8	2674	2729.96	200.976	2826.92	14.066	0.0710937
ENSG00000129173	110.202	2.7123	0.496983	5.45754	4.83e-08	2.62e-07	E2F8	E2F transcription factor 8 [Source:HGNC Symbol;Acc:HGNC:24727]	11	19224063	19241620	-1	26.2315	163.579	74.6854	53.7968	620.686	386.665	549.992	79.5731	519.114	6.52374	0.153286
ENSG00000163435	68.2135	3.98393	0.946152	4.21067	2.55e-05	9.69e-05	ELF3	E74 like ETS transcription factor 3 [Source:HGNC Symbol;Acc:HGNC:3318]	1	202007945	202017188	1	5.03817	71.9693	12.9242	11.6314	550.625	370.215	249.899	25.3907	390.246	15.3696	0.0650634
ENSG00000135638	41.6562	8.53033	0.88761	9.61044	7.22e-22	1.22e-20	EMX1	empty spiracles homeobox 1 [Source:HGNC Symbol;Acc:HGNC:3340]	2	72916260	72936071	1	0	0	1.57075	1.39154	200.999	279.58	533.835	0.740571	338.138	456.591	0.00219015
ENSG00000175832	1195.24	2.66783	0.458731	5.81568	6.04e-09	3.62e-08	ETV4	ETS variant 4 [Source:HGNC Symbol;Acc:HGNC:3493]	17	43527844	43579620	-1	359.648	1295.3	360.529	494.927	2361.73	2913.79	6678.6	627.602	3984.7	6.3491	0.157503
ENSG00000099364	1550.47	1.43193	0.178955	8.00158	1.23e-15	1.34e-14	FBXL19	F-box and leucine rich repeat protein 19 [Source:HGNC Symbol;Acc:HGNC:25300]	16	30923055	30948783	1	978.547	1334	1255.16	1215.99	3209.65	2524.31	3936.29	1195.92	3223.42	2.69534	0.371011
ENSG00000128610	155.391	11.8997	1.3385	8.89036	6.09e-19	8.5e-18	FEZF1	FEZ family zinc finger 1 [Source:HGNC Symbol;Acc:HGNC:22788]	7	122301394	122310691	-1	1.06224	0	0	0	2007.92	1623.6	244.165	0.26556	1291.89	4864.79	0.000205559
ENSG00000170345	369.235	3.55984	0.606775	5.86682	4.44e-09	2.7e-08	FOS	Fos proto-oncogene, AP-1 transcription factor subunit [Source:HGNC Symbol;Acc:HGNC:3796]	14	75278774	75282230	1	255.7	62.563	80.6841	221.357	3930.82	1125.5	453.602	155.076	1836.64	11.8435	0.0844346
ENSG00000170608	78.3416	8.68888	0.973777	8.92286	4.54e-19	6.4e-18	FOXA3	forkhead box A3 [Source:HGNC Symbol;Acc:HGNC:5023]	19	45863989	45873797	1	0	6.83268	0	0	670.705	630.797	531.416	1.70817	610.973	357.677	0.00279582
ENSG00000187140	118.575	12.2049	1.24778	9.78128	1.35e-22	2.39e-21	FOXD3	forkhead box D3 [Source:HGNC Symbol;Acc:HGNC:3804]	1	63323041	63325126	1	0	0	0	0	1632.36	481.557	835.514	0	983.144	#DIV/0!	0
ENSG00000160973	412.058	8.20595	0.37426	21.9258	1.48e-106	7.93e-104	FOXH1	forkhead box H1 [Source:HGNC Symbol;Acc:HGNC:3814]	8	144473412	144476335	-1	5.92376	12.2894	14.7238	11.7488	3524.5	2874.15	3499.63	11.1714	3299.43	295.345	0.00338587
ENSG00000214336	96.5266	9.8399	1.04946	9.37613	6.84e-21	1.08e-19	FOXI3	forkhead box I3 [Source:HGNC Symbol;Acc:HGNC:35123]	2	88446787	88452656	-1	2.25642	0	1.0278	0	1440.72	504.175	359.635	0.821055	768.176	935.596	0.00106884
ENSG00000129654	36.3755	9.75794	1.12381	8.68292	3.86e-18	5.09e-17	FOXJ1	forkhead box J1 [Source:HGNC Symbol;Acc:HGNC:3816]	17	76136333	76141299	-1	0	1.57757	0	0	219.379	303.881	371.317	0.394393	298.192	756.08	0.00132261
ENSG00000150907	574.242	3.38058	0.40259	8.3971	4.58e-17	5.59e-16	FOXO1	forkhead box O1 [Source:HGNC Symbol;Acc:HGNC:3819]	13	40469953	40666597	-1	192.705	125.39	324.92	344.714	2877.54	1730.44	3122.16	246.932	2576.71	10.4349	0.0958323
ENSG00000184481	602.768	1.80432	0.383841	4.70069	2.59e-06	1.13e-05	FOXO4	forkhead box O4 [Source:HGNC Symbol;Acc:HGNC:7139]	X	71096197	71103535	1	487.266	319.769	321.541	632.555	1576.04	617.464	2418.65	440.283	1537.38	3.49181	0.286384
ENSG00000167491	3446.28	1.53445	0.147151	10.4277	1.85e-25	3.89e-24	GATAD2A	GATA zinc finger domain containing 2A [Source:HGNC Symbol;Acc:HGNC:29989]	19	19385826	19508931	1	2274.66	2437.4	2142.08	2562.95	7284.99	6917.32	6257.99	2354.27	6820.1	2.8969	0.345196
ENSG00000162419	593.495	1.15867	0.167717	6.90845	4.9e-12	3.95e-11	GMEB1	glucocorticoid modulatory element binding protein 1 [Source:HGNC Symbol;Acc:HGNC:4370]	1	28668732	28719353	1	497.076	448.908	584.135	524.611	1317.91	1275.22	854.418	513.682	1149.18	2.23714	0.446999
ENSG00000134317	108.814	1.19816	0.387261	3.09393	0.00197524	0.00542017	GRHL1	grainyhead like transcription factor 1 [Source:HGNC Symbol;Acc:HGNC:17923]	2	9951693	10002277	1	64.5396	44.9931	60.6601	84.3526	127.361	142.083	170.074	63.6363	146.506	2.30224	0.43436
ENSG00000083307	65.2439	9.602	1.24165	7.73327	1.05e-14	1.06e-13	GRHL2	grainyhead like transcription factor 2 [Source:HGNC Symbol;Acc:HGNC:2799]	8	101492432	101669726	1	0	1.24025	0.998714	0.365416	524.155	363.994	650.366	0.651095	512.838	787.655	0.00126959
ENSG00000158055	43.8091	6.87051	1.0965	6.26585	3.71e-10	2.53e-09	GRHL3	grainyhead like transcription factor 3 [Source:HGNC Symbol;Acc:HGNC:25839]	1	24319322	24364482	1	0	0	1.76381	0.896756	123.109	93.9687	52.8808	0.665142	89.9862	135.289	0.0073916
ENSG00000114315	271.412	3.12493	0.922147	3.38876	0.000702099	0.00210904	HES1	hes family bHLH transcription factor 1 [Source:HGNC Symbol;Acc:HGNC:5192]	3	194136145	194138732	1	18.4186	344.934	59.1447	65.0931	2528.63	307.627	346.073	121.898	1060.78	8.70219	0.114914
ENSG00000173673	149.522	11.8269	1.17197	10.0915	6.02e-24	1.16e-22	HES3	hes family bHLH transcription factor 3 [Source:HGNC Symbol;Acc:HGNC:26226]	1	6244192	6245578	1	1.11747	0	0	0	1954.17	1135.56	641.839	0.279369	1243.86	4452.38	0.000224599
ENSG00000144485	198.403	4.37295	0.40493	10.7993	3.47e-27	8.02e-26	HES6	hes family bHLH transcription factor 6 [Source:HGNC Symbol;Acc:HGNC:18254]	2	238238267	238240662	-1	25.3881	60.8278	39.0497	46.8161	815.189	991.997	862.14	43.0204	889.775	20.6826	0.0483497
ENSG00000163666	73.9852	5.26815	0.424562	12.4084	2.35e-35	8.49e-34	HESX1	HESX homeobox 1 [Source:HGNC Symbol;Acc:HGNC:4877]	3	57197838	57227606	-1	12.4054	15.7734	18.4782	11.364	880.538	362.902	421.997	14.5052	555.146	38.2721	0.0261287
ENSG00000135547	73.0751	9.24759	2.66822	3.46583	0.000528596	0.00162241	HEY2	hes related family bHLH transcription factor with YRPW motif 2 [Source:HGNC Symbol;Acc:HGNC:4881]	6	125747664	125761269	1	1.16314	2.94781	0	0	644.91	482.781	677.328	1.02774	601.673	585.435	0.00170813
ENSG00000163909	23.4189	3.01224	0.917418	3.28339	0.00102568	0.00298808	HEYL	hes related family bHLH transcription factor with YRPW motif-like [Source:HGNC Symbol;Acc:HGNC:4882]	1	39624153	39639945	-1	4.5701	53.7226	5.22244	6.4595	184.552	175.318	54.6418	17.4937	138.17	7.89831	0.126609
ENSG00000169635	618.574	2.90487	0.193427	15.0179	5.61e-51	4.07e-49	HIC2	HIC ZBTB transcriptional repressor 2 [Source:HGNC Symbol;Acc:HGNC:18595]	22	21417404	21451463	1	213.134	260.237	174.578	217.028	1719.91	1341.41	1774.97	216.244	1612.1	7.45498	0.134139
ENSG00000124440	148.665	4.39939	0.365353	12.0415	2.15e-33	6.94e-32	HIF3A	hypoxia inducible factor 3 subunit alpha [Source:HGNC Symbol;Acc:HGNC:15825]	19	46297046	46343433	1	50.9037	57.0544	43.1702	48.0004	1266.38	1017.57	864.537	49.7822	1049.5	21.0818	0.0474343
ENSG00000137309	36770.2	1.69953	0.558959	3.04053	0.00236161	0.0063796	HMGA1	high mobility group AT-hook 1 [Source:HGNC Symbol;Acc:HGNC:5010]	6	34236873	34246231	1	36578	84598.9	17908.7	13149.8	149045	127825	93964.4	38058.8	123612	3.24791	0.307891
ENSG00000118418	1747.95	2.3052	0.320926	7.18298	6.82e-13	5.93e-12	HMGN3	high mobility group nucleosomal binding domain 3 [Source:HGNC Symbol;Acc:HGNC:12312]	6	79201245	79234738	-1	1316.49	1639.02	1314.34	696.917	7715.25	6292.35	4395.38	1241.69	6134.32	4.9403	0.202417
ENSG00000117595	70.4732	4.70501	0.475129	9.9026	4.06e-23	7.39e-22	IRF6	interferon regulatory factor 6 [Source:HGNC Symbol;Acc:HGNC:6121]	1	209785623	209806175	-1	21.75	20.3873	11.33	14.6693	430.072	486.658	392.101	17.0341	436.277	25.6119	0.0390443
ENSG00000170561	590.568	3.35201	0.386305	8.67709	4.06e-18	5.35e-17	IRX2	iroquois homeobox 2 [Source:HGNC Symbol;Acc:HGNC:14359]	5	2745845	2751662	-1	220.631	316.383	234.404	255.653	4900.79	2114.6	844.544	256.768	2619.98	10.2037	0.0980037
ENSG00000136504	2318.65	2.23319	0.209784	10.6452	1.84e-26	4.09e-25	KAT7	lysine acetyltransferase 7 [Source:HGNC Symbol;Acc:HGNC:17016]	17	49788555	49835030	1	1845.04	1707.63	1658.61	1472.33	6783.03	5271.87	11503.8	1670.9	7852.89	4.69979	0.212776
ENSG00000089094	1844.29	1.74056	0.232309	7.49243	6.76e-14	6.38e-13	KDM2B	lysine demethylase 2B [Source:HGNC Symbol;Acc:HGNC:13610]	12	121429097	121581015	-1	1381.57	1276.13	1223.12	1563.76	3512.67	3321.67	6808.52	1361.14	4547.62	3.34103	0.299309
ENSG00000117139	4313.46	1.43252	0.151554	9.45224	3.32e-21	5.35e-20	KDM5B	lysine demethylase 5B [Source:HGNC Symbol;Acc:HGNC:18039]	1	202724495	202809470	-1	3426.99	3041.14	3570.53	3929.43	11370.6	9051.63	7872.92	3492.02	9431.72	2.70093	0.370242
ENSG00000151657	614.367	1.03782	0.337717	3.07305	0.00211885	0.0057786	KIN	Kin17 DNA and RNA binding protein [Source:HGNC Symbol;Acc:HGNC:6327]	10	7750962	7787981	-1	573.592	685.869	601.888	394.818	1287.26	1370.12	816.199	564.042	1157.86	2.05279	0.487142
ENSG00000163884	269.756	2.93839	0.621327	4.72921	2.25e-06	9.92e-06	KLF15	Kruppel like factor 15 [Source:HGNC Symbol;Acc:HGNC:14536]	3	126342635	126357442	-1	64.9568	48.2234	47.3802	128.209	710.594	708.416	246.309	72.1923	555.106	7.68927	0.130051
ENSG00000154655	11.0806	4.90081	0.899441	5.44874	5.07e-08	2.75e-07	L3MBTL4	L3MBTL4, histone methyl-lysine binding protein [Source:HGNC Symbol;Acc:HGNC:26677]	18	5954706	6415237	-1	0	1.38922	2.02983	4.24542	67.6354	51.3286	62.367	1.91612	60.4437	31.5449	0.0317009
ENSG00000121454	277.015	2.06474	0.658072	3.13755	0.00170364	0.00473276	LHX4	LIM homeobox 4 [Source:HGNC Symbol;Acc:HGNC:21734]	1	180230286	180278982	1	11.0142	10.7357	184.967	178.58	365.349	269.21	579.427	96.3241	404.662	4.20105	0.238036
ENSG00000131914	8156.95	11.7936	0.589412	20.009	4.59e-89	1.44e-86	LIN28A	lin-28 homolog A [Source:HGNC Symbol;Acc:HGNC:15986]	1	26410778	26429722	1	29.752	30.7611	9.77732	7.4727	82592.7	64022.6	56955	19.4408	67856.8	3490.43	0.000286498
ENSG00000187772	592.843	10.6231	0.834958	12.7229	4.41e-37	1.72e-35	LIN28B	lin-28 homolog B [Source:HGNC Symbol;Acc:HGNC:32207]	6	104936616	105083332	1	8.15908	2.15678	0	1.41382	5219.25	4843.46	4675.53	2.93242	4912.75	1675.32	0.0005969
ENSG00000103495	4515.27	1.32843	0.233156	5.6976	1.22e-08	7.04e-08	MAZ	MYC associated zinc finger protein [Source:HGNC Symbol;Acc:HGNC:6914]	16	29806106	29811164	1	3160.59	5587.85	3812.6	4121.45	12889.1	10034	8491.54	4170.62	10471.5	2.51078	0.398282
ENSG00000009950	36.9743	5.35452	0.833411	6.42483	1.32e-10	9.35e-10	MLXIPL	MLX interacting protein like [Source:HGNC Symbol;Acc:HGNC:12744]	7	73593194	73624543	-1	0	0	6.47289	13.2497	252.101	271.032	118.246	4.93064	213.793	43.36	0.0230627
ENSG00000156469	534.905	1.01585	0.230954	4.3985	1.09e-05	4.38e-05	MTERF3	mitochondrial transcription termination factor 3 [Source:HGNC Symbol;Acc:HGNC:24258]	8	96239398	96261610	-1	396.862	574.114	407.207	393.553	845.702	943.069	892.789	442.934	893.853	2.01803	0.495533
ENSG00000143033	1004.84	2.80225	0.249801	11.2179	3.33e-29	8.61e-28	MTF2	metal response element binding transcription factor 2 [Source:HGNC Symbol;Acc:HGNC:29535]	1	93079235	93139081	1	455.726	594.321	548.87	442.307	3159.18	3814.64	3702.3	510.306	3558.7	6.97367	0.143397
ENSG00000118513	324.528	2.97967	0.58291	5.11171	3.19e-07	1.56e-06	MYB	MYB proto-oncogene, transcription factor [Source:HGNC Symbol;Acc:HGNC:7545]	6	135181315	135219173	1	7.69974	59.3214	33.6715	10.1264	274.967	268.392	99.2419	27.7048	214.201	7.73154	0.12934
ENSG00000101057	1712.62	4.0232	0.450442	8.93168	4.2e-19	5.93e-18	MYBL2	MYB proto-oncogene like 2 [Source:HGNC Symbol;Acc:HGNC:7548]	20	43667019	43716496	1	301.477	1381.92	531.238	244.316	12881.8	9813.82	7239.44	614.738	9978.36	16.2319	0.0616071
ENSG00000136997	48951.5	2.53014	0.365848	6.91581	4.65e-12	3.75e-11	MYC	MYC proto-oncogene, bHLH transcription factor [Source:HGNC Symbol;Acc:HGNC:7553]	8	127735434	127741434	1	775.903	1120.5	1053.92	1235.97	10019.2	4464.45	3652.26	1046.57	6045.29	5.77628	0.173122
ENSG00000116990	157.996	6.82836	0.682058	10.0114	1.36e-23	2.56e-22	MYCL	MYCL proto-oncogene, bHLH transcription factor [Source:HGNC Symbol;Acc:HGNC:7555]	1	39895426	39902256	-1	7.32166	9.10742	7.69336	15.4404	1397.98	1372.77	590.686	9.89072	1120.48	113.286	0.00882722
ENSG00000134323	552.86	11.5991	0.754113	15.3812	2.19e-53	1.84e-51	MYCN	MYCN proto-oncogene, bHLH transcription factor [Source:HGNC Symbol;Acc:HGNC:7559]	2	15940564	15947007	1	5.02138	1.70386	0	0	6104.35	3031.53	4661.45	1.68131	4599.11	2735.43	0.000365573
ENSG00000124920	876.52	2.70485	0.473887	5.7078	1.14e-08	6.66e-08	MYRF	myelin regulatory factor [Source:HGNC Symbol;Acc:HGNC:1181]	11	61752642	61788518	1	35.3314	53.5908	82.4675	58.4766	395.043	495.52	241.929	57.4666	377.497	6.56899	0.15223
ENSG00000111704	1261.34	9.18262	0.388931	23.6099	3.05e-123	2.56e-120	NANOG	Nanog homeobox [Source:HGNC Symbol;Acc:HGNC:20857]	12	7787794	7799141	1	10.6751	32.4588	17.0859	18.4933	10883.8	10059.8	10194.9	19.6783	10379.5	527.459	0.00189588
ENSG00000255192	62.9051	9.88111	2.52106	3.91943	8.88e-05	0.000311335	NANOGP8	Nanog homeobox retrogene P8 [Source:HGNC Symbol;Acc:HGNC:23106]	15	35084193	35085110	-1	0	0	0	1.95924	439.267	755.094	362.598	0.48981	518.986	1059.57	0.000943781
ENSG00000050344	1576.56	2.37771	0.336457	7.0669	1.58e-12	1.33e-11	NFE2L3	nuclear factor, erythroid 2 like 3 [Source:HGNC Symbol;Acc:HGNC:7783]	7	26152240	26187125	1	557.454	1030.35	909.472	858.066	2892.59	6032.87	4150.23	838.834	4358.56	5.19598	0.192457
ENSG00000147862	91.7398	4.03829	0.532795	7.57944	3.47e-14	3.36e-13	NFIB	nuclear factor I B [Source:HGNC Symbol;Acc:HGNC:7785]	9	14081843	14398983	-1	11.8949	26.9023	21.7676	40.3509	438.435	336.654	464.976	25.2289	413.355	16.3842	0.0610346
ENSG00000170448	637.919	1.5042	0.158166	9.51026	1.9e-21	3.12e-20	NFXL1	nuclear transcription factor, X-box binding like 1 [Source:HGNC Symbol;Acc:HGNC:18726]	4	47847233	47914667	-1	541.531	467.89	480.323	511.766	1267.6	1646.05	1358.08	500.377	1423.91	2.84567	0.351411
ENSG00000120837	1061.71	1.75904	0.139804	12.5822	2.65e-36	9.93e-35	NFYB	nuclear transcription factor Y subunit beta [Source:HGNC Symbol;Acc:HGNC:7805]	12	104117077	104138289	-1	784.569	943.454	952.466	765.999	2885.09	3386.62	2481.7	861.622	2917.8	3.38641	0.295298
ENSG00000229544	138.091	10.9801	1.14652	9.57692	1e-21	1.67e-20	NKX1-2	NK1 homeobox 2 [Source:HGNC Symbol;Acc:HGNC:31652]	10	124445239	124450184	-1	2.25687	0	0	0	1478.69	585.371	1381.38	0.564217	1148.48	2035.53	0.000491272
ENSG00000130751	262.921	1.84448	0.579034	3.18544	0.00144532	0.00407881	NPAS1	neuronal PAS domain protein 1 [Source:HGNC Symbol;Acc:HGNC:7894]	19	47019820	47045775	1	77.5451	83.5477	134.154	63.5203	389.765	414.406	162.473	89.6917	322.215	3.59247	0.27836
ENSG00000160113	1762.25	1.25201	0.292617	4.27868	1.88e-05	7.3e-05	NR2F6	nuclear receptor subfamily 2 group F member 6 [Source:HGNC Symbol;Acc:HGNC:7977]	19	17231883	17245940	-1	1605.31	3254.55	1286.02	1285.16	5272.06	4706.1	3289.44	1857.76	4422.53	2.38057	0.420067
ENSG00000116833	31.4358	4.16968	0.557199	7.48328	7.25e-14	6.82e-13	NR5A2	nuclear receptor subfamily 5 group A member 2 [Source:HGNC Symbol;Acc:HGNC:7984]	1	200027602	200177424	1	3.16783	12.5841	12.0442	13.3854	135.564	166.668	239.815	10.2954	180.682	17.5498	0.0569806
ENSG00000148200	951.359	7.11204	0.455267	15.6217	5.18e-55	4.75e-53	NR6A1	nuclear receptor subfamily 6 group A member 1 [Source:HGNC Symbol;Acc:HGNC:7985]	9	124517275	124771310	-1	67.857	45.0482	37.1791	59.3881	7398.57	5436.34	8871.17	52.3681	7235.36	138.163	0.0072378
ENSG00000172818	37.2927	8.47353	1.25711	6.74049	1.58e-11	1.22e-10	OVOL1	ovo like transcriptional repressor 1 [Source:HGNC Symbol;Acc:HGNC:8525]	11	65787022	65797219	1	0	0	0	0.742331	158.83	101.967	85.7689	0.185583	115.522	622.482	0.00160647
ENSG00000125850	32.1022	10.2962	1.21915	8.44537	3.03e-17	3.76e-16	OVOL2	ovo like zinc finger 2 [Source:HGNC Symbol;Acc:HGNC:15804]	20	17956979	18059188	-1	0	0	0	0	301.759	242.425	241.456	0	261.88	#DIV/0!	0
ENSG00000170515	7375.45	1.69682	0.268406	6.32185	2.58e-10	1.78e-09	PA2G4	proliferation-associated 2G4 [Source:HGNC Symbol;Acc:HGNC:8550]	12	56104319	56113907	1	4364.7	7517.58	4645.39	3021.32	17737.2	17203.7	12583	4887.25	15841.3	3.24135	0.308513
ENSG00000100105	1110.32	2.41678	0.215211	11.2298	2.91e-29	7.55e-28	PATZ1	POZ/BTB and AT hook containing zinc finger 1 [Source:HGNC Symbol;Acc:HGNC:13071]	22	31325804	31346232	-1	837.021	828.6	812.007	689.219	4820.3	3103.15	4750.63	791.712	4224.69	5.33615	0.187401
ENSG00000165495	15.4667	6.00601	0.903715	6.64591	3.01e-11	2.27e-10	PKNOX2	PBX/knotted 1 homeobox 2 [Source:HGNC Symbol;Acc:HGNC:16714]	11	125164687	125433389	1	0	0	7.27321	1.35772	127.74	77.9142	104.181	2.15773	103.278	47.8644	0.0208924
ENSG00000143190	1145.97	2.72886	0.245521	11.1146	1.07e-28	2.68e-27	POU2F1	POU class 2 homeobox 1 [Source:HGNC Symbol;Acc:HGNC:9212]	1	167220829	167427345	1	398.454	359.875	470.627	617.23	2606.17	2411.81	4170.61	461.547	3062.86	6.63609	0.150691
ENSG00000185668	49.4869	9.359	1.24896	7.49343	6.71e-14	6.34e-13	POU3F1	POU class 3 homeobox 1 [Source:HGNC Symbol;Acc:HGNC:9214]	1	38044611	38046794	-1	1.11386	0	0	0.99765	336.892	352.184	438.14	0.527877	375.739	711.792	0.0014049
ENSG00000204531	96467	9.16449	0.971042	9.43778	3.81e-21	6.1e-20	POU5F1	POU class 5 homeobox 1 [Source:HGNC Symbol;Acc:HGNC:9221]	6	31164337	31180731	-1	109.916	80.3553	11.273	296.885	85739.7	79504.8	49052.9	124.607	71432.4	573.261	0.00174441
ENSG00000212993	61.7827	4.92098	0.619397	7.94478	1.95e-15	2.1e-14	POU5F1B	POU class 5 homeobox 1B [Source:HGNC Symbol;Acc:HGNC:9223]	8	127322183	127420066	1	3.57797	2.05995	2.67285	4.35916	129.858	110.435	50.996	3.16748	97.0965	30.6542	0.032622
ENSG00000147596	338.268	10.3364	0.917266	11.2687	1.87e-29	4.92e-28	PRDM14	PR/SET domain 14 [Source:HGNC Symbol;Acc:HGNC:14001]	8	70051651	70071693	-1	5.118	2.8667	0.926569	0	2983.12	2525.38	2854.21	2.22782	2787.57	1251.26	0.000799197
ENSG00000185238	985.668	1.69225	0.175426	9.64651	5.09e-22	8.71e-21	PRMT3	protein arginine methyltransferase 3 [Source:HGNC Symbol;Acc:HGNC:30163]	11	20387530	20509294	1	449.246	547.749	469.68	410.413	1443.73	1813.04	1291.84	469.272	1516.2	3.23097	0.309505
ENSG00000126464	1797.59	1.12872	0.213496	5.28685	1.24e-07	6.4e-07	PRR12	proline rich 12 [Source:HGNC Symbol;Acc:HGNC:29217]	19	49591643	49626439	1	1308.18	1211.41	1563.55	1678.89	2962.66	2496.95	3990.02	1440.51	3149.88	2.18665	0.457322
ENSG00000172733	37.8013	3.21976	0.623078	5.16752	2.37e-07	1.18e-06	PURG	purine rich element binding protein G [Source:HGNC Symbol;Acc:HGNC:17930]	8	30995802	31033715	-1	18.2883	12.3282	6.19143	36.9448	199.684	216.201	91.2337	18.4382	169.039	9.1679	0.109076
ENSG00000080298	420.27	1.04947	0.308868	3.39779	0.000679324	0.00204537	RFX3	regulatory factor X3 [Source:HGNC Symbol;Acc:HGNC:9984]	9	3218297	3526004	-1	348.946	271.81	316.795	224.243	663.305	261.698	870.196	290.448	598.4	2.06026	0.485375
ENSG00000198963	36.5508	5.005	0.907449	5.51546	3.48e-08	1.92e-07	RORB	RAR related orphan receptor B [Source:HGNC Symbol;Acc:HGNC:10259]	9	74497365	74693177	1	6.40348	2.85693	5.59956	12.4255	197.444	157.666	311.537	6.82137	222.216	32.5764	0.030697
ENSG00000160633	3824.57	1.06625	0.236121	4.5157	6.31e-06	2.62e-05	SAFB	scaffold attachment factor B [Source:HGNC Symbol;Acc:HGNC:10520]	19	5623035	5668478	1	2506.86	4574.42	2731.16	3454.72	8094.43	6471.98	6259.37	3316.79	6941.93	2.09297	0.477791
ENSG00000103449	2125.08	1.0541	0.301446	3.49681	0.000470853	0.00145759	SALL1	spalt like transcription factor 1 [Source:HGNC Symbol;Acc:HGNC:10524]	16	51135975	51151367	-1	2103.9	2584.82	1283.78	1382.79	5525.03	3022.44	2895.98	1838.82	3814.48	2.07441	0.482064
ENSG00000165821	2771.44	4.59409	0.225001	20.418	1.16e-92	4.17e-90	SALL2	spalt like transcription factor 2 [Source:HGNC Symbol;Acc:HGNC:10526]	14	21521081	21537216	-1	805.832	986.216	694.491	630.456	18097.3	17278.3	20989.7	779.249	18788.4	24.111	0.0414749
ENSG00000256463	371.493	13.8558	1.13457	12.2123	2.67e-34	9.1e-33	SALL3	spalt like transcription factor 3 [Source:HGNC Symbol;Acc:HGNC:10527]	18	78980275	79002677	1	0	0	0	0	4424.24	2032.13	2804.86	0	3087.08	#DIV/0!	0
ENSG00000101115	861.92	6.56411	0.374682	17.5192	1.02e-68	1.56e-66	SALL4	spalt like transcription factor 4 [Source:HGNC Symbol;Acc:HGNC:15924]	20	51782331	51802520	-1	70.2736	69.5252	57.071	87.5442	7653.04	4745.42	7829.72	71.1035	6742.73	94.8298	0.0105452
ENSG00000136603	2619.79	1.98132	0.431857	4.5879	4.48e-06	1.9e-05	SKIL	SKI like proto-oncogene [Source:HGNC Symbol;Acc:HGNC:10897]	3	170357678	170396835	1	988.497	443.719	1656.56	1773.92	4741.81	3511.36	6148.05	1215.67	4800.41	3.94877	0.253244
ENSG00000185669	57.3185	3.29204	0.723781	4.54839	5.41e-06	2.26e-05	SNAI3	snail family transcriptional repressor 3 [Source:HGNC Symbol;Acc:HGNC:18411]	16	88677682	88686493	-1	3.4609	3.18066	30.2066	54.0873	228.703	281.814	169.747	22.7339	226.755	9.97432	0.100257
ENSG00000120669	25.6812	5.97516	1.02045	5.8554	4.76e-09	2.89e-08	SOHLH2	spermatogenesis and oogenesis specific basic helix-loop-helix 2 [Source:HGNC Symbol;Acc:HGNC:26026]	13	36168208	36214615	-1	3.29038	3.01184	3.84261	0.91789	262.443	126.384	128.363	2.76568	172.397	62.3343	0.0160425
ENSG00000176887	783.015	3.60976	0.420167	8.59126	8.6e-18	1.11e-16	SOX11	SRY-box 11 [Source:HGNC Symbol;Acc:HGNC:11191]	2	5692667	5701385	1	325.409	610.041	269.238	283.561	6486.94	4359.94	2761.14	372.062	4536.01	12.1915	0.0820242
ENSG00000143842	1115.26	3.22161	0.318434	10.1171	4.64e-24	9.04e-23	SOX13	SRY-box 13 [Source:HGNC Symbol;Acc:HGNC:11192]	1	204073115	204127743	1	340.243	548.571	695.855	503.758	4148.02	4115.89	6337.98	522.107	4867.3	9.32242	0.107268
ENSG00000129194	147.801	2.86923	0.416437	6.88995	5.58e-12	4.47e-11	SOX15	SRY-box 15 [Source:HGNC Symbol;Acc:HGNC:11196]	17	7588178	7590170	-1	92.0172	69.8667	59.0478	38.1167	746.438	362.213	303.422	64.7621	470.691	7.268	0.137589
ENSG00000181449	21791.9	9.17802	0.546023	16.8089	2.1e-63	2.61e-61	SOX2	SRY-box 2 [Source:HGNC Symbol;Acc:HGNC:11195]	3	181711924	181714436	1	18.0955	16.7385	27.7992	42.4048	23298.2	15463.5	7306.78	26.2595	15356.1	584.784	0.00171003
ENSG00000125285	130.21	9.8803	1.13574	8.69941	3.34e-18	4.42e-17	SOX21	SRY-box 21 [Source:HGNC Symbol;Acc:HGNC:11197]	13	94709622	94712399	-1	2.22833	1.48071	0	0.965638	2358.3	751.262	94.3773	1.16867	1067.98	913.842	0.00109428
ENSG00000134595	102.264	11.9897	1.26782	9.45688	3.17e-21	5.13e-20	SOX3	SRY-box 3 [Source:HGNC Symbol;Acc:HGNC:11199]	X	140502985	140505116	-1	0	0	0	0	849.959	1055.04	636.753	0	847.25	#DIV/0!	0
ENSG00000124766	2584.41	3.04881	0.351502	8.67367	4.18e-18	5.5e-17	SOX4	SRY-box 4 [Source:HGNC Symbol;Acc:HGNC:11200]	6	21592768	21598619	1	859.022	840.017	1188.65	1377.57	8950.59	10648.6	6883.55	1066.32	8827.57	8.27857	0.120794
ENSG00000005513	163.018	5.00659	0.50364	9.94081	2.77e-23	5.09e-22	SOX8	SRY-box 8 [Source:HGNC Symbol;Acc:HGNC:11203]	16	981808	986979	1	7.81764	1.34855	18.2015	14.3116	286.021	563.115	178.001	10.4198	342.379	32.8585	0.0304336
ENSG00000105866	293.117	2.46054	0.235475	10.4492	1.48e-25	3.13e-24	SP4	Sp4 transcription factor [Source:HGNC Symbol;Acc:HGNC:11209]	7	21428034	21514822	1	223.884	135.678	150.162	199.688	1081.35	975.951	879.4	177.353	978.901	5.51951	0.181176
ENSG00000269404	139.701	7.41603	0.72402	10.2429	1.27e-24	2.56e-23	SPIB	Spi-B transcription factor [Source:HGNC Symbol;Acc:HGNC:11242]	19	50418938	50431313	1	0	2.63005	6.83574	9.85382	530.723	358.053	1714.83	4.8299	867.868	179.686	0.00556525
ENSG00000112658	2526.63	1.20794	0.156269	7.72987	1.08e-14	1.09e-13	SRF	serum response factor [Source:HGNC Symbol;Acc:HGNC:11291]	6	43171299	43181507	1	1838.24	1740.27	2084.12	2649.58	5255.05	4728.37	4428.45	2078.05	4803.96	2.31176	0.432571
ENSG00000125878	19.5157	9.60311	2.71191	3.54109	0.000398475	0.00124997	TCF15	transcription factor 15 [Source:HGNC Symbol;Acc:HGNC:11627]	20	603797	610398	-1	0	0	0	0	185.116	202.514	98.4211	0	162.017	#DIV/0!	0
ENSG00000071564	4482.44	1.95191	0.212881	9.16902	4.77e-20	7.12e-19	TCF3	transcription factor 3 [Source:HGNC Symbol;Acc:HGNC:11633]	19	1609290	1652605	-1	3435.08	4926.91	2768.6	2761.54	16107.3	14770.5	9413.72	3473.03	13430.5	3.86709	0.258593
ENSG00000152284	1351.76	2.86239	0.248773	11.506	1.23e-30	3.41e-29	TCF7L1	transcription factor 7 like 1 [Source:HGNC Symbol;Acc:HGNC:11640]	2	85133410	85310388	1	713.677	907.603	866.869	1298.69	6922.49	6748.73	6992.39	946.71	6887.87	7.27558	0.137446
ENSG00000148737	1402.75	1.50245	0.365798	4.10731	4e-05	0.000147875	TCF7L2	transcription factor 7 like 2 [Source:HGNC Symbol;Acc:HGNC:11641]	10	112950250	113167678	1	920.979	485.692	1101.01	1590.91	3235	2633.77	2840.73	1024.65	2903.17	2.83333	0.352941
ENSG00000074219	1945.93	2.12354	0.203142	10.4535	1.41e-25	3e-24	TEAD2	TEA domain transcription factor 2 [Source:HGNC Symbol;Acc:HGNC:11715]	19	49340595	49362457	-1	1229.93	2228	1716.94	1660.59	8978.75	6065.94	7275.74	1708.86	7440.14	4.35385	0.229682
ENSG00000197905	788.032	2.12697	0.237656	8.9498	3.56e-19	5.05e-18	TEAD4	TEA domain transcription factor 4 [Source:HGNC Symbol;Acc:HGNC:11717]	12	2959330	3040673	1	303.417	580.818	523.565	448.346	1619.93	2093.75	2360.97	464.036	2024.88	4.36363	0.229167
ENSG00000147601	4676.14	4.86679	0.153435	31.719	8.51e-221	8.08e-217	TERF1	telomeric repeat binding factor 1 [Source:HGNC Symbol;Acc:HGNC:11728]	8	73008864	73048122	1	1057.31	841.741	1151.88	1146.62	36978.3	25255.1	29677.7	1049.39	30637	29.1951	0.0342523
ENSG00000138336	453.139	4.09347	0.422479	9.68917	3.35e-22	5.79e-21	TET1	tet methylcytosine dioxygenase 1 [Source:HGNC Symbol;Acc:HGNC:29484]	10	68560656	68694482	1	170.612	68.2126	228.043	182.87	2574.88	2314.56	3454.2	162.435	2781.21	17.122	0.0584043
ENSG00000187605	907.054	1.12663	0.32734	3.44178	0.00057789	0.00176194	TET3	tet methylcytosine dioxygenase 3 [Source:HGNC Symbol;Acc:HGNC:28313]	2	73986404	74108176	1	565.157	425.341	817.729	891.779	1224.9	1024.9	2173.25	675.002	1474.35	2.18422	0.45783
ENSG00000090447	639.916	1.19742	0.254943	4.69681	2.64e-06	1.15e-05	TFAP4	transcription factor AP-4 [Source:HGNC Symbol;Acc:HGNC:11745]	16	4257186	4273075	-1	588.954	936.183	587.72	474.34	1564.85	1376.04	1491.83	646.799	1477.57	2.28444	0.437744
ENSG00000115112	24.9478	6.67681	0.725813	9.19908	3.61e-20	5.42e-19	TFCP2L1	transcription factor CP2 like 1 [Source:HGNC Symbol;Acc:HGNC:17925]	2	121216587	121285207	-1	1.13361	0	3.01936	1.85272	157.728	179.35	167.89	1.50142	168.322	112.109	0.00891992
ENSG00000114126	2461.13	3.25121	0.270137	12.0354	2.32e-33	7.45e-32	TFDP2	transcription factor Dp-2 [Source:HGNC Symbol;Acc:HGNC:11751]	3	141944428	142149544	-1	1005.29	1012.67	979.737	819.387	11579.9	10769.7	4916	954.271	9088.55	9.52407	0.104997
ENSG00000177426	2618.73	1.7201	0.350049	4.91389	8.93e-07	4.13e-06	TGIF1	TGFB induced factor homeobox 1 [Source:HGNC Symbol;Acc:HGNC:11776]	18	3411608	3459978	1	1785.58	1851.5	1398.12	2557.33	7084.48	5895.05	5781.93	1898.13	6253.82	3.29472	0.303516
ENSG00000118707	1046.3	2.58429	0.243328	10.6206	2.39e-26	5.29e-25	TGIF2	TGFB induced factor homeobox 2 [Source:HGNC Symbol;Acc:HGNC:15764]	20	36573488	36593950	1	486.549	520.892	565.416	667.754	4081.88	3063.02	2940.57	560.153	3361.82	6.00162	0.166622
ENSG00000168152	174.238	2.37573	0.310716	7.64598	2.07e-14	2.05e-13	THAP9	THAP domain containing 9 [Source:HGNC Symbol;Acc:HGNC:23192]	4	82900684	82919969	1	98.2309	82.5655	107.578	102.445	484.634	454.406	585.496	97.7048	508.179	5.20116	0.192265
ENSG00000151500	1090.14	1.24802	0.292676	4.26416	2.01e-05	7.75e-05	THYN1	thymocyte nuclear protein 1 [Source:HGNC Symbol;Acc:HGNC:29560]	11	134248279	134253370	-1	1215.03	1614.38	1171	780.695	3319.38	3264.76	1928.98	1195.28	2837.7	2.3741	0.421212
ENSG00000197579	1288.8	1.13504	0.154617	7.34096	2.12e-13	1.92e-12	TOPORS	TOP1 binding arginine/serine rich protein [Source:HGNC Symbol;Acc:HGNC:21653]	9	32540544	32552553	-1	1223.2	959.667	982.762	966.686	2691.11	2306.19	1813.07	1033.08	2270.12	2.19744	0.455076
ENSG00000141510	3127.73	1.17261	0.207996	5.63766	1.72e-08	9.8e-08	TP53	tumor protein p53 [Source:HGNC Symbol;Acc:HGNC:11998]	17	7661779	7687550	-1	2367.65	2948.74	2728.36	3028.93	6399.12	4999.41	7317.18	2768.42	6238.57	2.25348	0.443758
ENSG00000078900	35.4313	7.51346	0.985228	7.62611	2.42e-14	2.38e-13	TP73	tumor protein p73 [Source:HGNC Symbol;Acc:HGNC:12003]	1	3652520	3736201	1	3.67048	3.94196	0	0.711939	237.371	342.375	65.9637	2.0811	215.237	103.425	0.00966888
ENSG00000125482	486.686	1.30403	0.29476	4.42404	9.69e-06	3.92e-05	TTF1	transcription termination factor 1 [Source:HGNC Symbol;Acc:HGNC:12397]	9	132375548	132406851	-1	359.875	743.97	346.372	344.036	1135.25	1141.74	1022.92	448.563	1099.97	2.45221	0.407796
ENSG00000151650	108.4	5.9498	0.599346	9.92715	3.17e-23	5.82e-22	VENTX	VENT homeobox [Source:HGNC Symbol;Acc:HGNC:13639]	10	133237404	133241929	1	1.13977	3.14855	9.47017	8.25041	471.988	481.186	106.663	5.50222	353.279	64.2066	0.0155747
ENSG00000065978	29734.1	1.05788	0.347532	3.04398	0.00233473	0.00631297	YBX1	Y-box binding protein 1 [Source:HGNC Symbol;Acc:HGNC:8014]	1	42682427	42702349	1	35777.2	46156.8	22679.2	18058.6	75722.5	70049.2	45764.3	30667.9	63845.3	2.08183	0.480347
ENSG00000006047	141.156	6.7569	0.631865	10.6936	1.09e-26	2.46e-25	YBX2	Y-box binding protein 2 [Source:HGNC Symbol;Acc:HGNC:17948]	17	7288252	7294615	-1	3.53515	11.0015	7.66457	19.4609	1355.11	1463.51	466.342	10.4155	1094.99	105.13	0.00951201
ENSG00000060138	7642.32	1.12175	0.306282	3.66248	0.000249785	0.000812537	YBX3	Y-box binding protein 3 [Source:HGNC Symbol;Acc:HGNC:2428]	12	10699089	10723312	-1	5202.41	7016.34	3624.35	4421.88	13271.8	10917.8	8879	5066.24	11022.9	2.17575	0.459612
ENSG00000100426	950.236	1.44459	0.152021	9.50257	2.05e-21	3.35e-20	ZBED4	zinc finger BED-type containing 4 [Source:HGNC Symbol;Acc:HGNC:20721]	22	49853842	49890078	1	683.251	715.769	733.593	794.01	2136.58	2047.5	1794.82	731.656	1992.97	2.72391	0.367119
ENSG00000232040	71.8171	2.12536	0.462814	4.59225	4.38e-06	1.86e-05	ZBED9	zinc finger BED-type containing 9 [Source:HGNC Symbol;Acc:HGNC:13851]	6	28570535	28616212	-1	70.321	12.024	45.3617	64.5236	227.832	112.42	283.568	48.0576	207.94	4.3269	0.231113
ENSG00000204366	416.296	2.03114	0.270191	7.51744	5.59e-14	5.32e-13	ZBTB12	zinc finger and BTB domain containing 12 [Source:HGNC Symbol;Acc:HGNC:19066]	6	31899607	31901992	-1	309.584	269.768	382.203	339.59	1413.92	1044.18	1532.59	325.287	1330.23	4.08942	0.244534
ENSG00000112365	732.879	1.33427	0.19971	6.68102	2.37e-11	1.81e-10	ZBTB24	zinc finger and BTB domain containing 24 [Source:HGNC Symbol;Acc:HGNC:21143]	6	109462594	109483237	-1	671.941	428.142	637.252	767.756	1906.29	1515.97	1324.74	626.273	1582.33	2.52659	0.395791
ENSG00000185670	226.356	2.87676	0.27142	10.5989	3.01e-26	6.63e-25	ZBTB3	zinc finger and BTB domain containing 3 [Source:HGNC Symbol;Acc:HGNC:22918]	11	62748319	62754188	-1	120.841	125.364	157.238	131.675	1302.07	827.265	817.191	133.779	982.176	7.34176	0.136207
ENSG00000166860	594.707	2.46372	0.201432	12.231	2.12e-34	7.28e-33	ZBTB39	zinc finger and BTB domain containing 39 [Source:HGNC Symbol;Acc:HGNC:29014]	12	56998834	57006446	-1	334.945	345.463	351.304	377.132	2404.09	1440.19	1981.88	352.211	1942.05	5.51389	0.18136
ENSG00000196323	1764.29	1.72218	0.294033	5.8571	4.71e-09	2.86e-08	ZBTB44	zinc finger and BTB domain containing 44 [Source:HGNC Symbol;Acc:HGNC:25001]	11	130226677	130314908	-1	1081.95	760.349	1095.21	1407.94	3125.85	3320.86	4309.88	1086.36	3585.53	3.30049	0.302985
ENSG00000130584	202.411	3.26931	0.535488	6.10528	1.03e-09	6.7e-09	ZBTB46	zinc finger and BTB domain containing 46 [Source:HGNC Symbol;Acc:HGNC:16094]	20	63743666	63831244	-1	19.8917	111.581	121.094	104.038	798.296	875.513	863.584	89.1512	845.798	9.48723	0.105405
ENSG00000273274	65.4795	4.32406	0.629823	6.86552	6.62e-12	5.27e-11	ZBTB8B	zinc finger and BTB domain containing 8B [Source:HGNC Symbol;Acc:HGNC:37057]	1	32465069	32496686	1	5.62116	4.59673	33.6637	24.2291	347.753	298.65	396.722	17.0277	347.708	20.4202	0.0489711
ENSG00000213588	450.482	1.86262	0.206873	9.00372	2.18e-19	3.14e-18	ZBTB9	zinc finger and BTB domain containing 9 [Source:HGNC Symbol;Acc:HGNC:28323]	6	33453970	33457548	1	263.132	384.444	340.815	314.417	1093.62	884.503	1565.63	325.702	1181.25	3.62679	0.275726
ENSG00000144161	386.911	1.035	0.245592	4.21429	2.51e-05	9.54e-05	ZC3H8	zinc finger CCCH-type containing 8 [Source:HGNC Symbol;Acc:HGNC:30941]	2	112211525	112255136	-1	297.392	305.091	203.998	167.989	549.628	512.671	428.015	243.617	496.771	2.03915	0.490401
ENSG00000136367	486.698	4.04293	0.419825	9.63006	5.97e-22	1.02e-20	ZFHX2	zinc finger homeobox 2 [Source:HGNC Symbol;Acc:HGNC:20152]	14	23520855	23556192	-1	72.6321	68.4987	142.097	159.055	1500.6	1820.5	2159.93	110.571	1827.01	16.5235	0.06052
ENSG00000179059	893.616	11.2375	0.734475	15.3	7.64e-53	6.24e-51	ZFP42	ZFP42 zinc finger protein [Source:HGNC Symbol;Acc:HGNC:30949]	4	187995771	188005050	1	1.15199	5.41917	4.09368	1.89602	9179.04	3237.8	9831.7	3.14022	7416.18	2361.68	0.000423428
ENSG00000196670	510.264	1.12577	0.23105	4.8724	1.1e-06	5.04e-06	ZFP62	ZFP62 zinc finger protein [Source:HGNC Symbol;Acc:HGNC:23241]	5	180847611	180861285	-1	494.165	687.545	369.305	485.997	878.981	1401.81	1043.93	509.253	1108.24	2.17621	0.459515
ENSG00000187801	98.7958	1.62146	0.314934	5.14857	2.62e-07	1.3e-06	ZFP69B	ZFP69 zinc finger protein B [Source:HGNC Symbol;Acc:HGNC:28053]	1	40450102	40463718	1	46.2907	69.079	125.758	68.3916	224.656	278.32	215.192	77.3797	239.389	3.0937	0.323238
ENSG00000181007	269.933	1.50242	0.325209	4.61984	3.84e-06	1.64e-05	ZFP82	ZFP82 zinc finger protein [Source:HGNC Symbol;Acc:HGNC:28682]	19	36383120	36418656	-1	218.633	136.98	173.048	242.746	503.605	586.218	553.255	192.852	547.692	2.83996	0.352117
ENSG00000043355	1058.59	10.843	1.46201	7.41656	1.2e-13	1.11e-12	ZIC2	Zic family member 2 [Source:HGNC Symbol;Acc:HGNC:12873]	13	99981772	99986773	1	13.5225	4.62399	0	1.52082	11246.9	8875.28	6218.59	4.91684	8780.26	1785.75	0.000559988
ENSG00000156925	496.29	13.5995	1.12863	12.0496	1.95e-33	6.31e-32	ZIC3	Zic family member 3 [Source:HGNC Symbol;Acc:HGNC:12874]	X	137566142	137577691	1	1.00044	0	0	0	6442.9	2965.47	2992.89	0.250111	4133.75	16527.7	6.05046e-05
ENSG00000139800	460.304	11.7366	1.30794	8.97337	2.88e-19	4.11e-18	ZIC5	Zic family member 5 [Source:HGNC Symbol;Acc:HGNC:20322]	13	99962964	99971909	-1	4.45491	0	0	0	5671.79	3082.69	2717.14	1.11373	3823.87	3433.4	0.000291256
ENSG00000171649	390.148	3.04534	0.35581	8.55888	1.14e-17	1.46e-16	ZIK1	zinc finger protein interacting with K protein 1 [Source:HGNC Symbol;Acc:HGNC:33104]	19	57578456	57593777	1	154.358	161.971	244.38	219.431	1523.13	803.223	2504.07	195.035	1610.14	8.25566	0.121129
ENSG00000189298	244.082	1.08072	0.25635	4.2158	2.49e-05	9.49e-05	ZKSCAN3	zinc finger with KRAB and SCAN domains 3 [Source:HGNC Symbol;Acc:HGNC:13853]	6	28349914	28369177	1	245.129	244.722	258.834	170.475	568.722	397.844	487.92	229.79	484.829	2.10988	0.473961
ENSG00000166432	124.026	1.36704	0.341097	4.00777	6.13e-05	0.000220486	ZMAT1	zinc finger matrin-type 1 [Source:HGNC Symbol;Acc:HGNC:29377]	X	101882288	101932031	-1	97.0886	60.4646	77.5924	114.59	167.31	330.138	188.177	87.434	228.542	2.61388	0.382573
ENSG00000165061	53.3636	9.23945	1.04517	8.84011	9.56e-19	1.31e-17	ZMAT4	zinc finger matrin-type 4 [Source:HGNC Symbol;Acc:HGNC:25844]	8	40530590	40897833	-1	1.56373	1.17964	0	0	423.489	594.108	264.668	0.685843	427.422	623.206	0.00160461
ENSG00000197020	223.576	2.96334	0.2927	10.1242	4.32e-24	8.42e-23	ZNF100	zinc finger protein 100 [Source:HGNC Symbol;Acc:HGNC:12880]	19	21722766	21767628	-1	119.096	95.8346	162.94	79.9201	1131.23	537.356	997.41	114.448	888.664	7.7648	0.128786
ENSG00000181896	344.829	2.29494	0.339932	6.7512	1.47e-11	1.13e-10	ZNF101	zinc finger protein 101 [Source:HGNC Symbol;Acc:HGNC:12881]	19	19668796	19683509	1	176.328	197.875	311.319	183.297	1064.12	1024.48	1104.3	217.205	1064.3	4.89999	0.204082
ENSG00000196247	573.632	2.49047	0.303069	8.2175	2.08e-16	2.41e-15	ZNF107	zinc finger protein 107 [Source:HGNC Symbol;Acc:HGNC:12887]	7	64666083	64711582	1	253.336	174.456	296.505	243.842	1412.37	1194.39	1478.21	242.035	1361.66	5.62588	0.17775
ENSG00000178150	110.731	4.59908	0.388672	11.8328	2.64e-32	8.02e-31	ZNF114	zinc finger protein 114 [Source:HGNC Symbol;Acc:HGNC:12894]	19	48270102	48287608	1	26.7668	17.0798	41.9506	24.597	642.207	899.193	478.537	27.5985	673.312	24.3967	0.0409892
ENSG00000197961	1054.22	3.457	0.417955	8.27123	1.33e-16	1.57e-15	ZNF121	zinc finger protein 121 [Source:HGNC Symbol;Acc:HGNC:12904]	19	9560353	9584533	-1	342.704	422.363	320.883	375.158	5007.76	4991.08	2034.45	365.277	4011.1	10.981	0.0910666
ENSG00000196418	149.023	2.03493	0.218454	9.31517	1.22e-20	1.89e-19	ZNF124	zinc finger protein 124 [Source:HGNC Symbol;Acc:HGNC:12907]	1	247121975	247172016	-1	87.5958	81.7833	96.2538	93.404	428.125	255.481	417.906	89.7592	367.171	4.09062	0.244462
ENSG00000213762	1013.39	1.60357	0.28628	5.6014	2.13e-08	1.2e-07	ZNF134	zinc finger protein 134 [Source:HGNC Symbol;Acc:HGNC:12918]	19	57614233	57624723	1	837.834	524.013	919.704	737.325	2518.07	1617.58	2744.64	754.719	2293.43	3.03879	0.329079
ENSG00000197008	200.08	3.1725	0.367265	8.63818	5.71e-18	7.44e-17	ZNF138	zinc finger protein 138 [Source:HGNC Symbol;Acc:HGNC:12922]	7	64794388	64833681	1	80.4565	117.821	79.8432	68.6552	701.591	1085.16	550.149	86.694	778.966	8.98523	0.111294
ENSG00000131127	259.826	1.6932	0.225754	7.50018	6.37e-14	6.03e-13	ZNF141	zinc finger protein 141 [Source:HGNC Symbol;Acc:HGNC:12926]	4	337814	384864	1	173.054	223.42	216.104	231.616	719.003	572.456	752.632	211.049	681.364	3.22847	0.309745
ENSG00000166478	700.406	1.02972	0.172537	5.9681	2.4e-09	1.5e-08	ZNF143	zinc finger protein 143 [Source:HGNC Symbol;Acc:HGNC:12928]	11	9460319	9528524	1	580.842	714.204	528.051	523.22	1422.48	1191.52	968.12	586.579	1194.04	2.0356	0.491256
ENSG00000167635	3417.44	1.33052	0.131193	10.1417	3.61e-24	7.09e-23	ZNF146	zinc finger protein 146 [Source:HGNC Symbol;Acc:HGNC:12931]	19	36214602	36238774	1	3017.03	2653.48	3224.97	2823.21	7685.01	7426.83	6996.57	2929.67	7369.47	2.51546	0.397542
ENSG00000179909	306.119	1.73402	0.323531	5.35966	8.34e-08	4.39e-07	ZNF154	zinc finger protein 154 [Source:HGNC Symbol;Acc:HGNC:12939]	19	57697367	57709194	-1	240.619	120.173	237.083	309.223	706.728	486.862	1071.49	226.774	755.028	3.32942	0.300353
ENSG00000204920	123.36	1.10774	0.334228	3.31432	0.000918658	0.00270256	ZNF155	zinc finger protein 155 [Source:HGNC Symbol;Acc:HGNC:12940]	19	43967862	43998325	1	166.351	129.486	86.3023	121.762	296.004	241.349	275.284	125.975	270.879	2.15026	0.465061
ENSG00000197279	54.6385	4.10313	0.344762	11.9013	1.16e-32	3.61e-31	ZNF165	zinc finger protein 165 [Source:HGNC Symbol;Acc:HGNC:12953]	6	28080975	28089563	1	22.6165	21.9467	12.9604	11.2095	354.021	292.17	219.443	17.1833	288.545	16.7922	0.0595515
ENSG00000188629	89.6501	1.66867	0.360508	4.62868	3.68e-06	1.58e-05	ZNF177	zinc finger protein 177 [Source:HGNC Symbol;Acc:HGNC:12966]	19	9363020	9382617	1	70.0367	75.0799	64.9423	87.7628	296.301	218.323	196.213	74.4554	236.945	3.18238	0.31423
ENSG00000005801	1248.09	1.96674	0.266864	7.36984	1.71e-13	1.56e-12	ZNF195	zinc finger protein 195 [Source:HGNC Symbol;Acc:HGNC:12986]	11	3339261	3379222	-1	803.715	784.101	821.751	632.792	2782.52	2962.09	3172.01	760.59	2972.21	3.90777	0.255901
ENSG00000166261	706.78	1.96779	0.232126	8.47725	2.31e-17	2.89e-16	ZNF202	zinc finger protein 202 [Source:HGNC Symbol;Acc:HGNC:12994]	11	123724177	123741675	-1	418.881	419.338	467.1	431.644	1613.24	1186.82	2292.18	434.241	1697.41	3.90893	0.255825
ENSG00000170260	495.358	1.02225	0.261354	3.91136	9.18e-05	0.000321488	ZNF212	zinc finger protein 212 [Source:HGNC Symbol;Acc:HGNC:13004]	7	149239651	149255609	1	392.715	407.717	384.885	384.105	712.896	707.549	968.178	392.356	796.208	2.0293	0.492781
ENSG00000165804	1529.37	2.23744	0.25753	8.68808	3.69e-18	4.87e-17	ZNF219	zinc finger protein 219 [Source:HGNC Symbol;Acc:HGNC:13011]	14	21090046	21104722	-1	882.236	1379.46	584.895	1303.34	5107.47	4864.48	4703.28	1037.48	4891.74	4.71501	0.212089
ENSG00000165512	807.267	1.74995	0.114604	15.2696	1.22e-52	9.84e-51	ZNF22	zinc finger protein 22 [Source:HGNC Symbol;Acc:HGNC:13012]	10	45000475	45005326	1	707.163	845.761	775.661	645.847	2557.42	2333.04	2592.83	743.608	2494.43	3.3545	0.298107
ENSG00000167840	270.824	2.69134	0.283181	9.50395	2.02e-21	3.3e-20	ZNF232	zinc finger protein 232 [Source:HGNC Symbol;Acc:HGNC:13026]	17	5105541	5123116	-1	160.169	234.091	136.186	140.501	1098.98	952.729	1178.44	167.737	1076.72	6.41909	0.155785
ENSG00000196793	294.611	1.80503	0.315001	5.73024	1e-08	5.88e-08	ZNF239	zinc finger protein 239 [Source:HGNC Symbol;Acc:HGNC:13031]	10	43556344	43574618	-1	163.953	133.88	226.515	153.431	483.956	322.107	966.78	169.445	590.948	3.48755	0.286734
ENSG00000256771	338.993	3.42852	0.401342	8.54264	1.31e-17	1.67e-16	ZNF253	zinc finger protein 253 [Source:HGNC Symbol;Acc:HGNC:13497]	19	19865886	19894674	1	158.553	125.063	194.363	139.341	2519.24	886.677	1578.75	154.33	1661.56	10.7663	0.0928829
ENSG00000213096	456.672	1.52773	0.258961	5.89947	3.65e-09	2.24e-08	ZNF254	zinc finger protein 254 [Source:HGNC Symbol;Acc:HGNC:13047]	19	24033405	24129961	1	392.537	412.271	370.914	336.918	1125.44	1516.05	632.091	378.16	1091.19	2.88553	0.346556
ENSG00000152454	173.427	2.18305	0.406724	5.36739	7.99e-08	4.22e-07	ZNF256	zinc finger protein 256 [Source:HGNC Symbol;Acc:HGNC:13049]	19	57940833	57947675	-1	135.054	121.102	97.1638	107.656	687.093	486.512	394.758	115.244	522.788	4.53637	0.220441
ENSG00000254004	808.212	1.47154	0.208705	7.05083	1.78e-12	1.49e-11	ZNF260	zinc finger protein 260 [Source:HGNC Symbol;Acc:HGNC:13499]	19	36510695	36528660	-1	779.397	510.865	702.139	643.65	2048.23	1362.37	2071.27	659.012	1827.29	2.77277	0.36065
ENSG00000185947	451.662	1.86257	0.4222	4.4116	1.03e-05	4.14e-05	ZNF267	zinc finger protein 267 [Source:HGNC Symbol;Acc:HGNC:13060]	16	31873758	31917357	1	241.52	317.903	240.781	189.788	1105.56	792.429	799.629	247.498	899.207	3.63319	0.27524
ENSG00000198039	161.051	2.87076	0.232818	12.3305	6.21e-35	2.18e-33	ZNF273	zinc finger protein 273 [Source:HGNC Symbol;Acc:HGNC:13067]	7	64870172	64930966	1	64.745	109.881	73.5048	90.4763	568.692	584.306	690.14	84.6517	614.379	7.25773	0.137784
ENSG00000275004	78.8722	3.39066	0.418092	8.10984	5.07e-16	5.7e-15	ZNF280B	zinc finger protein 280B [Source:HGNC Symbol;Acc:HGNC:23022]	22	22484421	22509154	-1	36.1219	18.2653	21.953	35.8955	277.04	358.742	250.553	28.0589	295.445	10.5294	0.0949718
ENSG00000162702	1505.68	1.05456	0.298402	3.53403	0.000409281	0.00128076	ZNF281	zinc finger protein 281 [Source:HGNC Symbol;Acc:HGNC:13075]	1	200404940	200410056	-1	1699.58	848.372	1900.07	2223.37	3488.58	2161.75	4743.67	1667.85	3464.67	2.07733	0.481387
ENSG00000187607	827.685	1.69288	0.152674	11.0882	1.43e-28	3.56e-27	ZNF286A	zinc finger protein 286A [Source:HGNC Symbol;Acc:HGNC:13501]	17	15699577	15720787	1	667.555	659.221	716.066	546.283	2275.94	2121.32	1878.51	647.281	2091.92	3.23186	0.309419
ENSG00000170684	154.837	3.62663	0.621491	5.83537	5.37e-09	3.24e-08	ZNF296	zinc finger protein 296 [Source:HGNC Symbol;Acc:HGNC:15981]	19	45071500	45076588	-1	42.0812	42.3943	25.5783	23.2659	697.851	268.59	262.717	33.3299	409.719	12.2928	0.0813482
ENSG00000168661	136.316	1.15226	0.306766	3.75615	0.000172548	0.0005767	ZNF30	zinc finger protein 30 [Source:HGNC Symbol;Acc:HGNC:13090]	19	34926903	34945170	1	74.5083	75.5579	112.116	93.5748	146.411	190.363	257.546	88.9392	198.107	2.22744	0.448946
ENSG00000145908	571.786	1.8055	0.238472	7.57111	3.7e-14	3.57e-13	ZNF300	zinc finger protein 300 [Source:HGNC Symbol;Acc:HGNC:13091]	5	150894392	150904983	-1	592.613	477.36	592.584	367.616	1635.99	1522.1	2161.54	507.544	1773.21	3.49371	0.286228
ENSG00000197935	86.6903	1.52396	0.432103	3.52684	0.000420552	0.00131342	ZNF311	zinc finger protein 311 [Source:HGNC Symbol;Acc:HGNC:13847]	6	28994785	29005316	-1	103.261	52.7937	74.8813	74.0193	284.683	187.051	186.85	76.2388	219.528	2.87948	0.347285
ENSG00000130844	818.289	2.03353	0.360667	5.63824	1.72e-08	9.77e-08	ZNF331	zinc finger protein 331 [Source:HGNC Symbol;Acc:HGNC:15489]	19	53519527	53580269	1	614.484	491.93	651.68	615.436	1826.65	2662	2801.32	593.383	2429.99	4.09515	0.244191
ENSG00000198185	264.758	2.72381	0.296743	9.17901	4.35e-20	6.51e-19	ZNF334	zinc finger protein 334 [Source:HGNC Symbol;Acc:HGNC:15806]	20	46499630	46513559	-1	215.541	93.0526	218.083	131.085	1009.69	1295.45	962.245	164.44	1089.13	6.62324	0.150984
ENSG00000189180	1006.93	1.01876	0.242092	4.20814	2.57e-05	9.79e-05	ZNF33A	zinc finger protein 33A [Source:HGNC Symbol;Acc:HGNC:13096]	10	38010650	38065088	1	974.412	624.845	1066.53	958.271	1704.6	1506.83	2299.82	906.014	1837.08	2.02766	0.49318
ENSG00000251247	92.2352	1.27423	0.271315	4.69648	2.65e-06	1.15e-05	ZNF345	zinc finger protein 345 [Source:HGNC Symbol;Acc:HGNC:16367]	19	36850361	36913029	1	88.2605	65.5229	42.9614	65.9443	145.427	133.199	194.54	65.6723	157.722	2.40166	0.416379
ENSG00000169981	349.195	1.25589	0.23014	5.45708	4.84e-08	2.63e-07	ZNF35	zinc finger protein 35 [Source:HGNC Symbol;Acc:HGNC:13099]	3	44648727	44660791	1	199.191	180.988	216.46	253.106	583.437	289.082	647.654	212.436	506.724	2.3853	0.419235
ENSG00000187595	38.0661	4.98698	0.921005	5.41472	6.14e-08	3.29e-07	ZNF385C	zinc finger protein 385C [Source:HGNC Symbol;Acc:HGNC:33722]	17	42025576	42098479	-1	3.44427	4.76953	11.4915	7.48854	293.258	261.655	98.7655	6.79846	217.893	32.0503	0.031201
ENSG00000124613	87.1713	2.39684	0.344235	6.96281	3.34e-12	2.73e-11	ZNF391	zinc finger protein 391 [Source:HGNC Symbol;Acc:HGNC:18779]	6	27374615	27403904	1	68.1853	39.8127	64.4598	79.6149	243.758	417.595	335.814	63.0181	332.389	5.27449	0.189592
ENSG00000186812	1083.7	1.073	0.212935	5.0391	4.68e-07	2.24e-06	ZNF397	zinc finger protein 397 [Source:HGNC Symbol;Acc:HGNC:18818]	18	35241030	35267133	1	1129.4	656.241	997.853	1013.93	2033.01	2328.85	1634.46	949.356	1998.78	2.1054	0.474969
ENSG00000197024	971.471	2.13226	0.299112	7.12864	1.01e-12	8.65e-12	ZNF398	zinc finger protein 398 [Source:HGNC Symbol;Acc:HGNC:18373]	7	149126416	149182802	1	666.499	600.678	528.973	635.281	3510.51	2535.67	1947.5	607.858	2664.56	4.38353	0.228127
ENSG00000196724	153.439	1.937	0.330593	5.85918	4.65e-09	2.82e-08	ZNF418	zinc finger protein 418 [Source:HGNC Symbol;Acc:HGNC:20647]	19	57921884	57935393	-1	127.974	118.949	173.627	75.6759	351.78	412.1	652.083	124.056	471.988	3.80462	0.262838
ENSG00000102935	362.389	6.08154	0.448146	13.5704	6e-42	2.97e-40	ZNF423	zinc finger protein 423 [Source:HGNC Symbol;Acc:HGNC:16762]	16	49487524	49857919	-1	20.0913	36.9205	30.1967	51.8179	2852.52	1868.67	2354.75	34.7566	2358.65	67.8618	0.0147358
ENSG00000198521	490.565	2.43304	0.222262	10.9467	6.89e-28	1.66e-26	ZNF43	zinc finger protein 43 [Source:HGNC Symbol;Acc:HGNC:13109]	19	21804949	21852125	-1	275.774	377.463	320.147	293.939	1829.56	1801.42	1496.97	316.831	1709.32	5.39504	0.185355
ENSG00000196705	672.725	2.22439	0.251339	8.85016	8.74e-19	1.2e-17	ZNF431	zinc finger protein 431 [Source:HGNC Symbol;Acc:HGNC:20809]	19	21142024	21196053	1	292.653	324.046	354.186	420.759	1615.27	1858.61	1408.09	347.911	1627.32	4.67742	0.213793
ENSG00000180855	94.619	1.15924	0.286969	4.03962	5.35e-05	0.000194429	ZNF443	zinc finger protein 443 [Source:HGNC Symbol;Acc:HGNC:20878]	19	12429707	12441112	-1	60.3841	73.5762	114.156	73.5472	189.932	100.168	245.721	80.4158	178.607	2.22105	0.450238
ENSG00000148143	1324.05	2.4932	0.333284	7.48072	7.39e-14	6.95e-13	ZNF462	zinc finger protein 462 [Source:HGNC Symbol;Acc:HGNC:21684]	9	106863097	107013634	1	759.975	363.067	804.991	628.004	4055.49	2753.35	3988.91	639.009	3599.25	5.63255	0.177539
ENSG00000180035	592.151	2.68832	0.260611	10.3155	6e-25	1.23e-23	ZNF48	zinc finger protein 48 [Source:HGNC Symbol;Acc:HGNC:13114]	16	30378106	30400108	1	280.765	456.27	268.794	268.575	2527.19	1675.93	1934.95	318.601	2046.02	6.4219	0.155717
ENSG00000173258	54.4461	2.0349	0.484458	4.20036	2.66e-05	0.00010115	ZNF483	zinc finger protein 483 [Source:HGNC Symbol;Acc:HGNC:23384]	9	111525159	111577844	1	49.5807	15.2012	44.0414	33.7354	68.6761	191.822	183.863	35.6397	148.12	4.15605	0.240613
ENSG00000198298	104.32	2.07308	0.286876	7.22639	4.96e-13	4.35e-12	ZNF485	zinc finger protein 485 [Source:HGNC Symbol;Acc:HGNC:23440]	10	43606407	43617903	1	51.9019	39.2119	60.2298	55.8025	202.977	223.814	231.213	51.7865	219.335	4.23537	0.236107
ENSG00000256229	298.145	1.94282	0.195046	9.96085	2.26e-23	4.2e-22	ZNF486	zinc finger protein 486 [Source:HGNC Symbol;Acc:HGNC:20807]	19	20167228	20200490	1	252.13	222.302	246.658	219.281	930.949	1093.33	690.686	235.093	904.989	3.8495	0.259774
ENSG00000265763	67.0041	5.51534	0.477438	11.5519	7.22e-31	2.03e-29	ZNF488	zinc finger protein 488 [Source:HGNC Symbol;Acc:HGNC:23535]	10	47365496	47384273	-1	4.63335	21.0851	8.05646	10.9233	484.857	322.755	666.469	11.1745	491.36	43.9714	0.0227421
ENSG00000196268	341.726	1.42522	0.325857	4.37375	1.22e-05	4.87e-05	ZNF493	zinc finger protein 493 [Source:HGNC Symbol;Acc:HGNC:23708]	19	21397119	21427573	1	288.75	137.455	357.11	325.142	728.673	621.945	885.402	277.114	745.34	2.68965	0.371796
ENSG00000162714	1765.73	1.16001	0.22098	5.24939	1.53e-07	7.77e-07	ZNF496	zinc finger protein 496 [Source:HGNC Symbol;Acc:HGNC:23713]	1	247297412	247331846	-1	1451.32	1773.15	1232	2031.82	3279.31	3734.02	3860.74	1622.07	3624.69	2.2346	0.447506
ENSG00000177853	910.35	1.23719	0.293355	4.21738	2.47e-05	9.43e-05	ZNF518A	zinc finger protein 518A [Source:HGNC Symbol;Acc:HGNC:29009]	10	96129715	96205288	1	839.271	352.654	921.002	727.082	1452.41	1361.78	2209.37	710.002	1674.52	2.35847	0.424004
ENSG00000175322	236.82	3.16585	0.311151	10.1746	2.57e-24	5.09e-23	ZNF519	zinc finger protein 519 [Source:HGNC Symbol;Acc:HGNC:30574]	18	14057457	14132490	-1	73.2918	119.278	144.675	162.086	1090.96	951.295	1311.31	124.833	1117.86	8.95484	0.111671
ENSG00000203326	269.282	2.4668	0.317532	7.76866	7.93e-15	8.09e-14	ZNF525	zinc finger protein 525 [Source:HGNC Symbol;Acc:HGNC:29423]	19	53365693	53392217	1	189.882	138.913	188.749	169.424	761.936	1210.61	888.355	171.742	953.634	5.55272	0.180092
ENSG00000183647	113.98	1.18866	0.320835	3.70491	0.000211467	0.000696156	ZNF530	zinc finger protein 530 [Source:HGNC Symbol;Acc:HGNC:29297]	19	57599885	57612722	1	94.6768	115.91	79.5428	87.3163	150.633	183.636	306.717	94.3615	213.662	2.2643	0.441638
ENSG00000074657	5268.94	1.51946	0.24706	6.15015	7.74e-10	5.12e-09	ZNF532	zinc finger protein 532 [Source:HGNC Symbol;Acc:HGNC:30940]	18	58862600	58986480	1	4052.66	2230.49	4285.08	3244.97	9188.96	11480.4	9041.09	3453.3	9903.49	2.86783	0.348695
ENSG00000198131	860.404	1.84765	0.187101	9.87513	5.34e-23	9.64e-22	ZNF544	zinc finger protein 544 [Source:HGNC Symbol;Acc:HGNC:16759]	19	58228594	58277495	1	632.713	622.49	593.718	592.771	2276.24	2182.31	2130.78	610.423	2196.44	3.59823	0.277915
ENSG00000204519	334.788	3.00011	0.254374	11.7941	4.19e-32	1.26e-30	ZNF551	zinc finger protein 551 [Source:HGNC Symbol;Acc:HGNC:25108]	19	57681969	57717301	1	121.803	170.852	174.604	175.796	1500.58	882.363	1468.49	160.764	1283.81	7.98571	0.125224
ENSG00000178935	175.129	1.45951	0.200274	7.28755	3.16e-13	2.82e-12	ZNF552	zinc finger protein 552 [Source:HGNC Symbol;Acc:HGNC:26135]	19	57803841	57814913	-1	130.197	124.39	147.055	129.319	372.215	317.945	404.334	132.74	364.831	2.74846	0.36384
ENSG00000186017	326.866	1.14279	0.369202	3.09531	0.0019661	0.00539819	ZNF566	zinc finger protein 566 [Source:HGNC Symbol;Acc:HGNC:25919]	19	36445119	36489902	-1	172.697	204.96	144.618	231.826	341.566	249.256	654.913	188.525	415.245	2.2026	0.45401
ENSG00000189042	242.088	1.30292	0.288087	4.52266	6.11e-06	2.54e-05	ZNF567	zinc finger protein 567 [Source:HGNC Symbol;Acc:HGNC:28696]	19	36687612	36727701	1	209.657	100.878	229.604	215.591	520.398	437.642	440.908	188.933	466.316	2.46816	0.40516
ENSG00000196437	255.509	1.27722	0.262114	4.87279	1.1e-06	5.03e-06	ZNF569	zinc finger protein 569 [Source:HGNC Symbol;Acc:HGNC:24737]	19	37411155	37469275	-1	227.406	179.378	220.872	164.781	485.658	427.377	527.892	198.109	480.309	2.42446	0.412462
ENSG00000171970	142.557	1.5121	0.473677	3.19227	0.0014116	0.00399471	ZNF57	zinc finger protein 57 [Source:HGNC Symbol;Acc:HGNC:13125]	19	2900898	2918476	1	81.3679	85.4308	90.3472	62.3268	235.114	314.017	134.697	79.8682	227.942	2.85398	0.350387
ENSG00000105732	887.219	1.25073	0.288057	4.34194	1.41e-05	5.59e-05	ZNF574	zinc finger protein 574 [Source:HGNC Symbol;Acc:HGNC:26166]	19	42068477	42081549	1	640.325	927.935	557.798	640.915	1839.06	1441.98	1651.19	691.743	1644.08	2.37671	0.420749
ENSG00000161551	386.115	1.35669	0.245636	5.52315	3.33e-08	1.84e-07	ZNF577	zinc finger protein 577 [Source:HGNC Symbol;Acc:HGNC:28673]	19	51804816	51890950	-1	397.026	326.837	333.911	412.467	1245.72	1072.29	518.99	367.56	945.666	2.57282	0.388679
ENSG00000018869	139.039	1.19297	0.325204	3.66836	0.00024411	0.000795801	ZNF582	zinc finger protein 582 [Source:HGNC Symbol;Acc:HGNC:26421]	19	56375846	56393545	-1	59.8713	52.7932	98.656	89.1418	185.24	88.7218	237.301	75.1156	170.421	2.26878	0.440765
ENSG00000269343	354.961	2.65049	0.248152	10.6809	1.25e-26	2.8e-25	ZNF587B	zinc finger protein 587B [Source:HGNC Symbol;Acc:HGNC:37142]	19	57819741	57846238	1	192.09	170.265	181.709	224.327	1461.35	795.56	1361.44	192.098	1206.12	6.27866	0.15927
ENSG00000164048	897.742	3.94463	0.186414	21.1606	2.2e-99	9.3e-97	ZNF589	zinc finger protein 589 [Source:HGNC Symbol;Acc:HGNC:16747]	3	48241100	48299253	1	268.103	344.626	262.148	280.976	4012.53	4024.83	5274.82	288.963	4437.39	15.3563	0.06512
ENSG00000272602	204.736	1.89864	0.379102	5.00826	5.49e-07	2.6e-06	ZNF595	zinc finger protein 595 [Source:HGNC Symbol;Acc:HGNC:27196]	4	53285	88211	1	164.766	209.334	133.41	113.53	881.419	367.878	481.288	155.26	576.862	3.71546	0.269146
ENSG00000198182	318.024	1.52843	0.218107	7.00771	2.42e-12	2e-11	ZNF607	zinc finger protein 607 [Source:HGNC Symbol;Acc:HGNC:28192]	19	37696363	37719790	-1	240.707	232.588	299.313	240.082	697.602	636.741	854.623	253.172	729.655	2.88205	0.346975
ENSG00000168916	579.457	1.89742	0.37455	5.06587	4.07e-07	1.96e-06	ZNF608	zinc finger protein 608 [Source:HGNC Symbol;Acc:HGNC:29238]	5	124636913	124748807	-1	791.064	566.978	253.5	399.583	1893.18	2224.41	1498.05	502.781	1871.88	3.72305	0.268597
ENSG00000176024	230.164	1.53109	0.358471	4.27115	1.94e-05	7.53e-05	ZNF613	zinc finger protein 613 [Source:HGNC Symbol;Acc:HGNC:25827]	19	51927147	51948759	1	188.319	211.586	129.867	187.839	641.681	491.625	418.605	179.403	517.304	2.88348	0.346804
ENSG00000142556	431.95	1.43222	0.2317	6.18134	6.36e-10	4.24e-09	ZNF614	zinc finger protein 614 [Source:HGNC Symbol;Acc:HGNC:24722]	19	52012765	52030240	-1	303.546	257.011	345.01	348.059	814.944	604.644	1117.31	313.406	845.633	2.6982	0.370618
ENSG00000204611	519.798	1.6912	0.187839	9.00341	2.19e-19	3.14e-18	ZNF616	zinc finger protein 616 [Source:HGNC Symbol;Acc:HGNC:28062]	19	52113091	52139922	-1	441.698	296.124	411.534	491.145	1351.38	1211.47	1414.87	410.125	1325.91	3.23293	0.309317
ENSG00000177842	124.577	3.58436	0.44062	8.13481	4.13e-16	4.68e-15	ZNF620	zinc finger protein 620 [Source:HGNC Symbol;Acc:HGNC:28742]	3	40477131	40518736	1	35.4018	38.0197	47.6459	35.0052	491.214	377.711	538.389	39.0182	469.105	12.0227	0.0831758
ENSG00000122482	1886.16	1.52042	0.336682	4.51587	6.31e-06	2.62e-05	ZNF644	zinc finger protein 644 [Source:HGNC Symbol;Acc:HGNC:29222]	1	90915298	91022272	-1	1919.36	1610.81	1365.96	1193.58	5214.79	4995.87	2890.79	1522.43	4367.15	2.86854	0.348609
ENSG00000198093	558.518	4.45139	0.251066	17.73	2.46e-70	4.03e-68	ZNF649	zinc finger protein 649 [Source:HGNC Symbol;Acc:HGNC:25741]	19	51889224	51905040	-1	135.242	152.088	148.307	158.602	3838.28	2987.68	2924.41	148.56	3250.13	21.8776	0.045709
ENSG00000160229	27.5561	3.17389	0.530313	5.98493	2.16e-09	1.36e-08	ZNF66	zinc finger protein 66 [Source:HGNC Symbol;Acc:HGNC:13135]	19	20776304	20807322	1	8.92314	10.3073	10.7317	20.1973	110.145	66.113	161.765	12.5399	112.674	8.98529	0.111293
ENSG00000144792	102.762	2.56177	0.392121	6.53311	6.44e-11	4.7e-10	ZNF660	zinc finger protein 660 [Source:HGNC Symbol;Acc:HGNC:26720]	3	44578223	44599694	1	78.5714	36.3451	104.421	73.7289	504.341	307.63	483.823	73.2667	431.931	5.89533	0.169626
ENSG00000188295	212.652	1.18242	0.217135	5.44557	5.16e-08	2.8e-07	ZNF669	zinc finger protein 669 [Source:HGNC Symbol;Acc:HGNC:25736]	1	247099962	247104372	-1	196.231	112.439	162.548	189.32	398.517	391.809	341.09	165.135	377.139	2.28383	0.437862
ENSG00000277462	165.039	2.29589	0.446919	5.13715	2.79e-07	1.38e-06	ZNF670	zinc finger protein 670 [Source:HGNC Symbol;Acc:HGNC:28167]	1	247036784	247078755	-1	64.9937	84.9651	78.059	100.626	393.295	328.366	488.264	82.1608	403.308	4.90876	0.203717
ENSG00000197372	223.124	1.92762	0.284747	6.76958	1.29e-11	1e-10	ZNF675	zinc finger protein 675 [Source:HGNC Symbol;Acc:HGNC:30768]	19	23525631	23687220	-1	177.347	123.645	149.413	158.081	684.628	509.723	543.578	152.121	579.31	3.80821	0.262591
ENSG00000181450	256.718	2.74882	0.329793	8.33499	7.75e-17	9.31e-16	ZNF678	zinc finger protein 678 [Source:HGNC Symbol;Acc:HGNC:28652]	1	227563543	227677443	1	130.48	84.766	124.909	151.891	817.304	734.787	932.43	123.012	828.173	6.73248	0.148534
ENSG00000173041	146.256	2.12239	0.260026	8.16222	3.29e-16	3.76e-15	ZNF680	zinc finger protein 680 [Source:HGNC Symbol;Acc:HGNC:26897]	7	64519884	64563106	-1	87.4557	124.57	87.4189	90.9161	430.305	487.545	351.71	97.5903	423.187	4.33636	0.230608
ENSG00000196172	114.339	4.27239	0.416549	10.2566	1.1e-24	2.23e-23	ZNF681	zinc finger protein 681 [Source:HGNC Symbol;Acc:HGNC:26457]	19	23739195	23758891	-1	56.3367	32.2967	40.8107	22.6696	755.088	837.629	551.463	38.0284	714.727	18.7945	0.0532069
ENSG00000197124	123.602	3.32643	0.42437	7.83852	4.56e-15	4.75e-14	ZNF682	zinc finger protein 682 [Source:HGNC Symbol;Acc:HGNC:28857]	19	19997058	20039506	-1	31.4586	38.0875	61.2738	61.9496	365.707	473.455	601.362	48.1924	480.175	9.96371	0.100364
ENSG00000117010	82.8004	1.08601	0.337715	3.21575	0.00130102	0.00370943	ZNF684	zinc finger protein 684 [Source:HGNC Symbol;Acc:HGNC:28418]	1	40531561	40548169	1	48.9505	103.092	50.2925	87.9476	125.836	200.574	134.076	72.5706	153.495	2.11512	0.472787
ENSG00000143373	1484.75	1.21147	0.22083	5.48598	4.11e-08	2.25e-07	ZNF687	zinc finger protein 687 [Source:HGNC Symbol;Acc:HGNC:29277]	1	151281618	151292180	1	1151.93	1325.85	950.227	1197.26	3452.05	2384.31	2190.87	1156.32	2675.74	2.31403	0.432147
ENSG00000156853	535.097	1.20809	0.231732	5.21328	1.86e-07	9.36e-07	ZNF689	zinc finger protein 689 [Source:HGNC Symbol;Acc:HGNC:25173]	16	30602558	30624012	-1	523.495	537.845	412.475	420.34	1353.9	989.741	933.615	473.539	1092.42	2.30692	0.433478
ENSG00000164011	365.929	1.19624	0.333422	3.58776	0.000333528	0.00105895	ZNF691	zinc finger protein 691 [Source:HGNC Symbol;Acc:HGNC:28028]	1	42846573	42852477	1	291.611	485.682	242.092	208.001	719.542	569.879	809.597	306.846	699.673	2.28021	0.438557
ENSG00000197472	88.4214	3.10975	0.59141	5.25819	1.45e-07	7.43e-07	ZNF695	zinc finger protein 695 [Source:HGNC Symbol;Acc:HGNC:30954]	1	246945547	247008093	-1	54.7904	82.7534	55.7057	20.3451	512.989	511.924	345.527	53.3986	456.813	8.55478	0.116894
ENSG00000185730	228.024	1.03462	0.334744	3.09078	0.00199633	0.00547383	ZNF696	zinc finger protein 696 [Source:HGNC Symbol;Acc:HGNC:25872]	8	143289676	143298061	1	122.347	98.9112	219.079	181.199	241.468	210.402	498.924	155.384	316.931	2.03966	0.490277
ENSG00000164684	65.4773	4.03059	0.944374	4.26801	1.97e-05	7.63e-05	ZNF704	zinc finger protein 704 [Source:HGNC Symbol;Acc:HGNC:32291]	8	80628451	80874781	-1	17.8001	2.04741	8.66209	62.1188	369.536	385.727	358.454	22.6571	371.239	16.3851	0.061031
ENSG00000182141	294.425	2.49497	0.229359	10.878	1.47e-27	3.47e-26	ZNF708	zinc finger protein 708 [Source:HGNC Symbol;Acc:HGNC:12945]	19	21291160	21329425	-1	186.838	123.51	198.519	228.733	1167.11	1089.61	869.052	184.4	1041.92	5.65034	0.17698
ENSG00000147180	241.326	5.57841	0.414704	13.4515	3.02e-41	1.45e-39	ZNF711	zinc finger protein 711 [Source:HGNC Symbol;Acc:HGNC:13128]	X	85244032	85273362	1	20.8531	13.3895	44.9526	26.2118	1035.05	1354.36	1451.25	26.3518	1280.22	48.582	0.0205837
ENSG00000178665	72.4706	1.08568	0.357681	3.03533	0.00240273	0.00647717	ZNF713	zinc finger protein 713 [Source:HGNC Symbol;Acc:HGNC:22043]	7	55887475	55942530	1	74.2542	35.8889	51.697	80.2501	153.465	91.9601	140.085	60.5226	128.503	2.12323	0.47098
ENSG00000160352	404.894	2.09371	0.233634	8.96149	3.2e-19	4.56e-18	ZNF714	zinc finger protein 714 [Source:HGNC Symbol;Acc:HGNC:27124]	19	21082159	21125270	1	243.233	336.373	348.16	200.867	1066.46	833.354	1693.03	282.158	1197.62	4.24449	0.2356
ENSG00000250312	188.729	2.22026	0.318137	6.97893	2.97e-12	2.44e-11	ZNF718	zinc finger protein 718 [Source:HGNC Symbol;Acc:HGNC:26889]	4	124480	202303	1	106.98	94.3258	112.885	116.627	606.184	250.649	647.155	107.704	501.329	4.65468	0.214838
ENSG00000182903	769.735	1.52033	0.248472	6.11874	9.43e-10	6.19e-09	ZNF721	zinc finger protein 721 [Source:HGNC Symbol;Acc:HGNC:29425]	4	425815	499156	-1	601.35	481.772	713.176	496.561	1525.96	1375.9	2030.68	573.214	1644.18	2.86835	0.348632
ENSG00000196081	81.9107	3.79646	0.354603	10.7062	9.52e-27	2.16e-25	ZNF724	zinc finger protein 724 [Source:HGNC Symbol;Acc:HGNC:32460]	19	23221599	23250390	-1	23.9194	14.7378	40.1517	35.6767	498.693	345.997	347.708	28.6214	397.466	13.887	0.0720097
ENSG00000183850	44.9203	3.6347	0.417373	8.70852	3.08e-18	4.08e-17	ZNF730	zinc finger protein 730 [Source:HGNC Symbol;Acc:HGNC:32470]	19	23075210	23147219	1	18.8391	28.0398	16.4867	17.6054	300.809	277.214	164.231	20.2428	247.418	12.2225	0.0818161
ENSG00000186777	59.9597	6.4926	0.522031	12.4372	1.64e-35	5.95e-34	ZNF732	zinc finger protein 732 [Source:HGNC Symbol;Acc:HGNC:37138]	4	270675	305321	-1	3.36452	1.4888	7.82562	6.59605	648.438	284.739	436.323	4.81875	456.5	94.7342	0.0105559
ENSG00000185252	649.024	1.95254	0.162887	11.9871	4.15e-33	1.32e-31	ZNF74	zinc finger protein 74 [Source:HGNC Symbol;Acc:HGNC:13144]	22	20394115	20408461	1	441.725	571.664	483.884	522.67	1547.42	2041.82	2267.73	504.986	1952.32	3.8661	0.258659
ENSG00000160336	673.754	1.178	0.17534	6.71836	1.84e-11	1.41e-10	ZNF761	zinc finger protein 761 [Source:HGNC Symbol;Acc:HGNC:23179]	19	53431993	53458261	1	503.52	397.493	599.01	623.627	1061.21	1425.08	1135.54	530.913	1207.27	2.27396	0.439761
ENSG00000196417	353.359	1.26663	0.258344	4.90288	9.44e-07	4.36e-06	ZNF765	zinc finger protein 765 [Source:HGNC Symbol;Acc:HGNC:25092]	19	53389793	53430413	1	241.604	153.426	227.012	300.716	606.516	494.623	567.6	230.689	556.247	2.41124	0.414725
ENSG00000196214	562.716	1.77272	0.264756	6.69568	2.15e-11	1.64e-10	ZNF766	zinc finger protein 766 [Source:HGNC Symbol;Acc:HGNC:28063]	19	52269571	52296046	1	391.741	419.242	491.518	448.023	1810.09	1659.84	1018.82	437.631	1496.25	3.41898	0.292485
ENSG00000198146	2438.03	1.83954	0.143215	12.8446	9.22e-38	3.71e-36	ZNF770	zinc finger protein 770 [Source:HGNC Symbol;Acc:HGNC:26061]	15	34978341	34988287	-1	1728.79	1238.16	1591.59	1541.52	5565.5	5212.92	5604.47	1525.01	5460.96	3.58092	0.279258
ENSG00000196456	195.055	2.01949	0.272673	7.40627	1.3e-13	1.2e-12	ZNF775	zinc finger protein 775 [Source:HGNC Symbol;Acc:HGNC:28501]	7	150379335	150398631	1	196.264	219.098	118.939	189.231	784.28	961.249	458.041	180.883	734.523	4.06076	0.246259
ENSG00000196597	148.074	1.39139	0.21296	6.53355	6.42e-11	4.69e-10	ZNF782	zinc finger protein 782 [Source:HGNC Symbol;Acc:HGNC:33110]	9	96816472	96875623	-1	78.9724	63.9709	118.494	79.5721	240.917	181.253	244.816	85.2525	222.329	2.60789	0.383452
ENSG00000197362	279.574	1.95473	0.204867	9.54148	1.41e-21	2.33e-20	ZNF786	zinc finger protein 786 [Source:HGNC Symbol;Acc:HGNC:21806]	7	149069643	149090782	-1	92.8659	163.749	199.704	215.11	708.244	652.502	597.511	167.857	652.752	3.88874	0.257153
ENSG00000142409	976.642	1.73436	0.304265	5.70015	1.2e-08	6.94e-08	ZNF787	zinc finger protein 787 [Source:HGNC Symbol;Acc:HGNC:26998]	19	56087366	56121280	-1	581.001	918.935	531.279	595.663	2411.22	2413.83	1726.6	656.72	2183.88	3.32544	0.300712
ENSG00000188227	214.303	1.40926	0.37762	3.73195	0.000190007	0.000631125	ZNF793	zinc finger protein 793 [Source:HGNC Symbol;Acc:HGNC:33115]	19	37506939	37548762	1	178.585	75.9529	225.6	184.83	309.898	299.381	718.717	166.242	442.665	2.66278	0.375548
ENSG00000278129	447.463	1.75855	0.26465	6.64483	3.04e-11	2.29e-10	ZNF8	zinc finger protein 8 [Source:HGNC Symbol;Acc:HGNC:13154]	19	58278951	58302805	1	266.68	337.624	238.892	393.794	1274.19	946.659	916.982	309.248	1045.95	3.38222	0.295663
ENSG00000198346	294.141	2.21463	0.199281	11.1131	1.08e-28	2.72e-27	ZNF813	zinc finger protein 813 [Source:HGNC Symbol;Acc:HGNC:33257]	19	53467735	53496255	1	150.575	213.407	211.679	199.849	841.585	1118.61	742.15	193.877	900.782	4.64614	0.215232
ENSG00000204514	751.492	2.64717	0.240975	10.9852	4.5e-28	1.09e-26	ZNF814	zinc finger protein 814 [Source:HGNC Symbol;Acc:HGNC:33258]	19	57848731	57889074	-1	243.39	427.876	456.863	432.092	3457.02	1729.17	2160.51	390.055	2448.9	6.27834	0.159278
ENSG00000152475	73.7667	1.1351	0.259945	4.36669	1.26e-05	5.02e-05	ZNF837	zinc finger protein 837 [Source:HGNC Symbol;Acc:HGNC:25164]	19	58367618	58381060	-1	71.8214	78.5445	56.0376	64.2356	160.163	154.84	129.975	67.6598	148.326	2.19223	0.456157
ENSG00000198040	1188.89	1.09044	0.287717	3.78998	0.000150658	0.000508308	ZNF84	zinc finger protein 84 [Source:HGNC Symbol;Acc:HGNC:13159]	12	133037292	133063304	1	1230.39	521.877	1101.8	1277.1	1934.73	1572.63	3087.72	1032.79	2198.36	2.12856	0.469801
ENSG00000213799	389.182	1.65093	0.264795	6.23475	4.52e-10	3.06e-09	ZNF845	zinc finger protein 845 [Source:HGNC Symbol;Acc:HGNC:25112]	19	53333746	53356906	1	344.602	207.561	318.951	293.743	1001.6	1057.7	690.521	291.214	916.606	3.14753	0.317709
ENSG00000105750	176.767	2.68602	0.235293	11.4157	3.49e-30	9.52e-29	ZNF85	zinc finger protein 85 [Source:HGNC Symbol;Acc:HGNC:13160]	19	20923222	20950697	1	73.4408	125.835	74.4938	64.9734	625.16	491.015	503.872	84.6859	540.016	6.37669	0.156821
ENSG00000267041	165.947	4.50118	0.350354	12.8475	8.88e-38	3.58e-36	ZNF850	zinc finger protein 850 [Source:HGNC Symbol;Acc:HGNC:27994]	19	36714383	36772825	-1	51.6522	32.8708	32.6327	47.2467	1447.41	494.029	833.53	41.1006	924.99	22.5055	0.0444336
ENSG00000178917	99.3214	2.07975	0.291014	7.14654	8.9e-13	7.63e-12	ZNF852	zinc finger protein 852 [Source:HGNC Symbol;Acc:HGNC:27713]	3	44494847	44510636	-1	46.7338	24.2542	79.0942	71.6957	253.07	239.565	224.364	55.4445	239	4.31061	0.231986
ENSG00000236609	119.353	2.89726	0.403246	7.18485	6.73e-13	5.85e-12	ZNF853	zinc finger protein 853 [Source:HGNC Symbol;Acc:HGNC:21767]	7	6615617	6624290	1	37.2988	62.5621	58.3853	117.719	552.775	743.896	254.627	68.9914	517.099	7.49513	0.13342
ENSG00000197385	57.886	1.5708	0.414926	3.78573	0.000153258	0.000516286	ZNF860	zinc finger protein 860 [Source:HGNC Symbol;Acc:HGNC:34513]	3	31981771	31991628	1	60.467	30.2356	89.0234	46.1326	197.464	108.692	198.258	56.4647	168.138	2.97776	0.335823
ENSG00000257446	17.1761	3.69684	0.699068	5.28825	1.23e-07	6.35e-07	ZNF878	zinc finger protein 878 [Source:HGNC Symbol;Acc:HGNC:37246]	19	12043805	12052939	-1	0	0	15.6906	9.48284	88.4023	114.698	55.8546	6.29336	86.3183	13.7158	0.0729087
ENSG00000228623	139.072	2.44828	0.430178	5.69133	1.26e-08	7.29e-08	ZNF883	zinc finger protein 883 [Source:HGNC Symbol;Acc:HGNC:27271]	9	112957722	113012227	-1	156.986	88.2413	109.534	97.4662	809.268	475.516	566.996	113.057	617.26	5.45974	0.183159
ENSG00000214029	207.197	1.15982	0.287351	4.03625	5.43e-05	0.000196962	ZNF891	zinc finger protein 891 [Source:HGNC Symbol;Acc:HGNC:38709]	12	133106817	133130473	-1	168.887	119.239	192.504	202.526	272.949	324.585	548.472	170.789	382.002	2.23669	0.447089
ENSG00000213988	205.954	5.22926	0.348258	15.0155	5.81e-51	4.21e-49	ZNF90	zinc finger protein 90 [Source:HGNC Symbol;Acc:HGNC:13165]	19	20077994	20127076	1	29.7932	74.5275	29.88	23.6127	1267.96	1569.06	1479.45	39.4534	1438.82	36.469	0.0274206
ENSG00000167232	595.788	1.09113	0.264277	4.12875	3.65e-05	0.000135678	ZNF91	zinc finger protein 91 [Source:HGNC Symbol;Acc:HGNC:13166]	19	23304991	23395560	-1	542.707	412.049	562.042	504.081	1296.44	1029.82	905.964	505.219	1077.41	2.13255	0.468922
ENSG00000146757	367.901	2.76551	0.260093	10.6328	2.1e-26	4.66e-25	ZNF92	zinc finger protein 92 [Source:HGNC Symbol;Acc:HGNC:13168]	7	65373799	65401135	1	183.234	182.063	210.62	199.533	1788.36	1113.16	1055.59	193.862	1319.04	6.80398	0.146973
ENSG00000184635	369.72	4.40607	0.431311	10.2155	1.69e-24	3.37e-23	ZNF93	zinc finger protein 93 [Source:HGNC Symbol;Acc:HGNC:13169]	19	19900913	19963464	1	114.489	163.559	58.4085	102.756	2938.75	2204.92	1772.59	109.803	2305.42	20.9959	0.0476282
ENSG00000130182	476.354	10.3113	1.52987	6.73995	1.58e-11	1.22e-10	ZSCAN10	zinc finger and SCAN domain containing 10 [Source:HGNC Symbol;Acc:HGNC:12997]	16	3088890	3099317	-1	5.44654	6.9674	0	0	3391.06	3951.96	4446.09	3.10349	3929.7	1266.22	0.00078975
ENSG00000196812	122.746	2.20158	0.545914	4.03283	5.51e-05	0.000199645	ZSCAN16	zinc finger and SCAN domain containing 16 [Source:HGNC Symbol;Acc:HGNC:20813]	6	28124560	28130082	1	90.708	113.409	29.958	43.2294	426.549	257.166	266.681	69.326	316.799	4.56969	0.218833
ENSG00000176371	322.241	1.99041	0.179134	11.1113	1.11e-28	2.77e-27	ZSCAN2	zinc finger and SCAN domain containing 2 [Source:HGNC Symbol;Acc:HGNC:20994]	15	84600986	84627796	1	240.702	338.235	249.321	180.261	1070.9	957.048	950.404	252.13	992.784	3.93759	0.253962
ENSG00000166529	348.336	1.46777	0.251418	5.83796	5.28e-09	3.19e-08	ZSCAN21	zinc finger and SCAN domain containing 21 [Source:HGNC Symbol;Acc:HGNC:13104]	7	100049774	100065038	1	302.357	337.348	278.771	277.535	995.026	813.343	670.26	299.003	826.21	2.76322	0.361897
ENSG00000235109	75.6335	2.2935	0.449122	5.10663	3.28e-07	1.6e-06	ZSCAN31	zinc finger and SCAN domain containing 31 [Source:HGNC Symbol;Acc:HGNC:14097]	6	28324693	28356271	-1	44.058	37.1575	34.6556	65.7348	273.744	253.525	140.04	45.4015	222.436	4.89932	0.20411
ENSG00000153975	503.977	1.10315	0.304117	3.62738	0.000286313	0.00092022	ZUP1	zinc finger containing ubiquitin peptidase 1 [Source:HGNC Symbol;Acc:HGNC:21224]	6	116635618	116668794	-1	292.073	373.736	263.08	266.929	633.71	765.293	527.133	298.955	642.046	2.14764	0.465628
